# Supplementary material for: NSD3 protein methylation and stabilization transforms human ES cells into variant state
Source: Life Sci Alliance. 2024 Dec 31;8(3):e202402871. doi: 10.26508/lsa.202402871 (PMC11707394; doi:10.26508/lsa.202402871)
Supplement: Supplementary file 1 [file LSA-2024-02871_TableS1.xlsx]

## Sheet: Read_me
				Parameters used:
SO_3428				Common Aberration Node Name: Common Aberration16
Dr. Shravanti Deshpande				Common Aberration Algorithm: TTest Common Aberration
				pValue Threshold: 0.05
Experiment Details				Overlap Threshold: 0.9
				Aberration Algorithm: ADM-2
Slide Barcode	Samples hybridized			Threshold: 6.0
256804510001_1_1	1 V Hqes_G.DNA_Cy5 vs. 1 Hqes_G.DNA_Cy3			Centralization: ON
256804510001_1_2	2 V Hqes_G.DNA_Cy5 vs. 2 Hqes_G.DNA_Cy3			Bin Size: 10
				Centralization Threshold: 6.0
				Fuzzy Zero: OFF
				Combine Replicates (Intra Array): ON
				Combine Replicates (Inter Array): OFF
				Genome: hg19
				Aberration Filters: minProbes = 3 AND minAvgAbsLogRatio = 0.25 AND maxAberrations = 100 AND percentPenetrance = 0

## Sheet: Common_abberations
Chr	Start	End	Size	NoOfProbes	Pval	Amplification/Deletion	Score	NoOfSamples	Genes
chr1	49612501	50469060	856560	91	0.01712	Amplification	18.58	2	AGBL4-IT1,AGBL4,ATP/GTP binding protein-like 4
chr1	50952001	51583560	631560	68	0.04223	Amplification	7.49	2	CDKN2C,Fas (TNFRSF6) associated factor 1,C1orf185,FAF1
chr1	70089001	74785560	4696560	819	0.03965	Amplification	7.99	2	FPGT-TNNI3K,LRRC7,NEGR1,PTGER3,SRSF11,ZRANB2-AS2,LRRIQ3,neuronal growth regulator 1,serine/arginine-rich splicing factor 11,ZRANB2,ANKRD13C,ZRANB2 antisense RNA 2 (head to head),CTH,ZRANB2-AS1,leucine-rich repeats and IQ motif containing 3,HHLA3,NEGR1-IT1,LRRC40,LOC101927295
chr1	96270060	108459060	12189001	1908	0.03541	Amplification	8.95	2	OLFM3,exostosin-like glycosyltransferase 2,FRRS1,MIR137HG,SNX7,SASS6,"amylo-alpha-1, 6-glucosidase, 4-alpha-glucanotransferase",vav 3 guanine nucleotide exchange factor,LOC729987,RTCA,LOC100129620,NTNG1,CDC14A,SLC35A3,VAV3,LOC101928436,DPH5,COL11A1,HIAT1,LPPR5,AGL,EXTL2,DPYD-AS1,S1PR1,lipid phosphate phosphatase-related protein type 5,LOC101928241,PALMD,VCAM1,dihydropyrimidine dehydrogenase,LOC10…
chr1	97668001	98655060	987060	217	0.03064	Amplification	10.36	2	dihydropyrimidine dehydrogenase,DPYD-AS1,DPYD-AS2,MIR137HG,DPYD
chr1	97788001	98331060	543060	118	0.002839	Amplification	112.13	2	dihydropyrimidine dehydrogenase,DPYD-AS1,DPYD-AS2,DPYD
chr1	102697501	107052060	4354560	502	0.0112	Amplification	28.42	2	AMY2B,LOC101928436,RNPC3,COL11A1
chr1	113848501	114418560	570060	73	0.03721	Amplification	8.52	2	PTPN22,RSBN1,putative homeodomain transcription factor 1,AP4B1-AS1,PHTF1,MAGI3
chr1	179943001	180052560	109560	19	0.02848	Amplification	11.15	2	CEP350
chr1	185089501	199753560	14664060	2322	0.03121	Amplification	10.17	2	GS1-279B7.1,CDC73,LOC440704,NIMA-related kinase 7,"family with sequence similarity 5, member C",ZBTB41,UCHL5,"potassium channel, subfamily T, member 2",RGS18,DENN/MADD domain containing 1B,ATF6,LINC01222,RGS2,MIR548F1,TPR,TRMT1L,LHX9,MIR181A1HG,RGS1,DENND1B,crumbs homolog 1 (Drosophila),CRB1,ASPM,PLA2G4A,HMCN1,prostaglandin-endoperoxide synthase 2 (prostaglandin G/H synthase and cyclooxygenase),R…
chr1	187990798	191992560	4001763	588	0.001922	Amplification	165.6	2	family with sequence similarity 5, member C,LOC440704,BRINP3,LOC101929120
chr1	188244001	188535060	291060	58	0.04117	Amplification	7.69	2
chr1	194431501	195426060	994560	155	0.02833	Amplification	11.21	2
chr1	247630501	248874060	1243560	131	0.0142	Amplification	22.4	2	OR2W5,OR14C36,OR14I1,OR2L13,GCSAML,OR2T11,OR13G1,OR2M4,OR2T6,OR1C1,TRIM58,"germinal center-associated, signaling and motility-like",GCSAML-AS1,OR2C3
chr10	8730001	10549560	1819560	351	0.009064	Amplification	35.11	2	LINC00709
chr10	36378001	37852560	1474560	156	0.02756	Amplification	11.52	2	ANKRD30A,ankyrin repeat domain 30A,LINC00993
chr10	52483501	60580500	8097000	1365	0.03783	Amplification	8.38	2	protein kinase, cGMP-dependent, type I,UBE2D1,CISD1,ZWINT,BICC1,protocadherin-related 15,MBL2,DKK1,TFAM,SH2D1A,IPMK,A1CF,PRKG1,PRKG1-AS1,bicaudal C homolog 1 (Drosophila),PCDH15
chr10	54798001	59367060	4569060	714	0.009008	Amplification	35.33	2	PCDH15,ZWINT,protocadherin-related 15
chr10	55291501	58102560	2811060	432	0.01624	Amplification	19.58	2	PCDH15,protocadherin-related 15
chr10	65869560	69832560	3963001	622	0.005602	Amplification	56.82	2	LOC101928961,SIRT1,"catenin (cadherin-associated protein), alpha 3",HERC4,DNAJC12,CTNNA3,HECT and RLD domain containing E3 ubiquitin protein ligase 4
chr10	75936001	76282560	346560	49	0.02301	Amplification	13.81	2	ADK
chr10	75988501	76282560	294060	41	0.009499	Amplification	33.5	2	ADK
chr10	75988501	76438560	450060	63	0.03204	Amplification	9.9	2	ADK
chr10	116869501	117499560	630060	81	0.01169	Amplification	27.22	2	ATRNL1
chr10	117043501	117499560	456060	66	0.009322	Amplification	34.14	2	ATRNL1
chr11	5728501	5986560	258060	44	0.02842	Amplification	11.17	2	ENDOU,OR52N1,TRIM22,OR56B1
chr11	21739501	26280060	4540560	754	0.04421	Amplification	7.15	2	leucine zipper protein 2,CCDC179,SLC17A6,LUZP2,SVIP,GAS2,ANO5
chr11	37365001	39327060	1962060	303	0.01822	Amplification	17.45	2
chr11	55110001	56839560	1729560	242	0.01466	Amplification	21.7	2	OR8U1,OR5M11,OR8K5,OR10AG1,OR4S2,OR5R1,OR5W2,OR7E5P,MC2R,OR8K3,LOC101927120,OR5AS1,OR8I2,OR5M1
chr11	55167001	56590560	1423560	206	0.01963	Amplification	16.2	2	OR8U1,OR5M11,OR8K5,OR10AG1,OR4S2,OR5R1,OR5W2,OR7E5P,MC2R,OR8K3,OR5AS1,OR8I2,OR5M1
chr11	56913001	57438060	525060	94	0.0365	Deletion	-8.68	2	SERPING1,ZDHHC5,"serpin peptidase inhibitor, clade G (C1 inhibitor), member 1",PRG3,CLP1,CLVS1,SMTNL1,P2RX3,UBE2L6,RCVRN,SLC43A1,SSRP1,SLC43A3,APLNR,YPEL4,LRRC55,PRG2,TNKS1BP1,RTN4RL2
chr11	88231501	91518060	3286560	372	0.03967	Amplification	7.98	2	CHORDC1,GRM5-AS1,FOLH1B,TYR,NAALAD2,MIR5692A1,CHID1,DISC1FP1,NOX4,GRM5,DISC1 fusion partner 1 (non-protein coding),"glutamate receptor, metabotropic 5"
chr11	96762001	100230060	3468060	532	0.005269	Amplification	60.4	2	CNTN5
chr11	103006501	103176060	169560	31	0.02381	Amplification	13.34	2	DYNC2H1
chr12	16702501	21561060	4858560	737	0.04933	Amplification	6.4	2	OR8K1,"pleckstrin homology domain containing, family A member 5",SLCO1B7,RERGL,"solute carrier organic anion transporter family, member 1B3",LOC100506393,"solute carrier organic anion transporter family, member 1A2",SLCO1B3,IAPP,PIK3C2G,PLEKHA5,SLCO1C1,PDE3A,OR4D2,PLCZ1,uncharacterized LOC100506393,"phosphatidylinositol-4-phosphate 3-kinase, catalytic subunit type 2 gamma",AEBP2,LMO3,SLCO1B1,SLCO…
chr12	28306501	28612560	306060	39	0.005866	Amplification	54.26	2	CCDC91
chr12	58300501	62994000	4693500	696	0.04854	Amplification	6.51	2	LRIG3,FAM19A2,LOC100506844,SLC16A7,USP15,"family with sequence similarity 19 (chemokine (C-C motif)-like), member A2",XRCC6BP1,MON2,ubiquitin specific peptidase 15
chr12	72723001	75894060	3171060	388	0.03976	Amplification	7.96	2	ATXN7L3B,KCNC2,TRHDE,GLIPR1,CAPS2,thyrotropin-releasing hormone degrading enzyme,LOC100507377,"potassium voltage-gated channel, Shaw-related subfamily, member 2",LOC101928137,EGFR,GLIPR1L2
chr12	83802001	88587060	4785060	638	0.02875	Amplification	11.04	2	TMTC3,NTS,ALX1,"mannosyl (alpha-1,3-)-glycoprotein beta-1,4-N-acetylglucosaminyltransferase, isozyme C (putative)",FABP5,SLC6A15,MGAT4C,leucine-rich repeats and IQ motif containing 1,RASSF9,LRRIQ1,CEP290,TSPAN19,C12orf29,C12orf50,MIR10B
chr12	84259501	87640560	3381060	464	0.01413	Amplification	22.52	2	NTS,ALX1,"mannosyl (alpha-1,3-)-glycoprotein beta-1,4-N-acetylglucosaminyltransferase, isozyme C (putative)",FABP5,SLC6A15,MGAT4C,leucine-rich repeats and IQ motif containing 1,RASSF9,LRRIQ1,TSPAN19,MIR10B
chr13	35535001	36181560	646560	112	0.01304	Amplification	24.4	2	MIR548F5,NBEA
chr13	35578501	36021060	442560	68	0.01993	Amplification	15.95	2	NBEA
chr13	53992501	73549500	19557000	2546	0.02809	Amplification	11.3	2	PCDH9-AS2,kelch-like family member 1,LINC00395,BORA,PCDH20,TDRD3,dachshund homolog 1 (Drosophila),PCDH9-AS4,KLHL1,LINC00378,DIS3,PCDH9,MZT1,LINC00558,PIBF1,PCDH17,diaphanous-related formin 3,LINC00358,DACH1,LINC00550,LINC00348,DIAPH3-AS2,DIS3 mitotic control homolog (S. cerevisiae),PCDH9-AS3,ATXN8OS,DIAPH3
chr13	56797501	57870060	1072560	101	0.01824	Amplification	17.43	2
chr13	62016001	72184560	10168560	1355	0.006974	Amplification	45.63	2	PCDH9-AS2,kelch-like family member 1,LINC00358,LINC00395,DACH1,LINC00550,LINC00348,dachshund homolog 1 (Drosophila),PCDH9-AS3,PCDH9-AS4,ATXN8OS,KLHL1,PCDH9
chr13	81316501	91294560	9978060	1168	0.0003245	Amplification	980.98	2	LOC102577426,SLITRK5,LINC00333,LINC00559,SLITRK1,long intergenic non-protein coding RNA 559,MIR4500 host gene (non-protein coding),LINC00433,LINC00397,LINC00351,long intergenic non-protein coding RNA 333,LINC00353,SLITRK6,long intergenic non-protein coding RNA 351,MIR4500HG
chr13	82395001	89959560	7564560	881	0.00534	Amplification	59.6	2	SLITRK5,LINC00333,SLITRK1,MIR4500 host gene (non-protein coding),LINC00433,LINC00397,LINC00351,long intergenic non-protein coding RNA 333,SLITRK6,long intergenic non-protein coding RNA 351,MIR4500HG
chr13	91914060	94848060	2934001	568	0.03919	Amplification	8.08	2	GPC6,MIR17HG,GPC5
chr14	19100682	20841060	1740379	72	0.00346	Amplification	91.99	2	TEP1,OR4K1,TTC5,OR4K5,OR4N2,CCNB1IP1,OR11G2,OR11H6,PARP2,OR4K17,"cyclin B1 interacting protein 1, E3 ubiquitin protein ligase"
chr14	26904001	30268560	3364560	444	0.03932	Amplification	8.05	2	MIR548AI,LINC00645,LOC101927062,PRKD1,C14orf23,FOXG1,LOC101927081,NOVA1,LOC102724890
chr14	36030001	36391560	361560	38	0.00345	Amplification	92.25	2	BRMS1L,RALGAPA1
chr14	40194001	49377060	9183060	1075	0.02118	Amplification	15	2	LOC644919,MIS18 binding protein 1,LRFN5,FSCB,ZNF17,PRPF39,LOC101927418,LINC00648,MAM domain containing glycosylphosphatidylinositol anchor 2,FKBP3,MDGA2,KLHL28,FAM179B,FANCM,LINC00871,MIS18BP1
chr14	40353001	44979060	4626060	508	0.002376	Amplification	133.95	2	LRFN5,FSCB,LOC644919
chr14	66903001	67638060	735060	85	0.01511	Amplification	21.05	2	gephyrin,LINC00238,GPHN
chr14	67000501	67638060	637560	71	0.004227	Amplification	75.29	2	gephyrin,GPHN
chr14	67000501	67788060	787560	93	0.01664	Amplification	19.12	2	MPP5,FAM71D,gephyrin,GPHN
chr14	101406001	101445060	39060	11	0.002073	Amplification	153.53	2	OR52I2,LOC101929369
chr14	101406001	101451060	45060	13	0.02852	Amplification	11.13	2	OR52I2,LOC101929369
chr15	62160001	62307060	147060	24	0.03229	Amplification	9.82	2	vacuolar protein sorting 13 homolog C (S. cerevisiae),VPS13C
chr16	58932001	64669560	5737560	774	0.03651	Amplification	8.68	2	LOC101927580,CDH8
chr17	7048501	7609560	561060	84	0.04761	Deletion	-6.64	2	EIF5A,TMEM95,DLG4,TNFSF13,ELP5,FGF11,KCTD11,C17orf74,EFNB3,CLDN7,SHBG,CD68,DVL2,FXR2,MPDU1,ZBTB4,YBX2,GPS2,SENP3-EIF4A1,NEURL4,NLGN2,ACADVL,CTDNEP1,EIF4A1,WRAP53,eukaryotic translation initiation factor 5A,PLSCR3,POLR2A,SLC2A4,ATP1B2,TP53,TNK1,ACAP1,TMEM256,TMEM256-PLSCR3,ASGR1
chr17	50019001	53287560	3268560	405	0.04795	Amplification	6.59	2	STXBP4,target of myb1 (chicken)-like 1,TOM1L1,KIF2B,carbonic anhydrase X,COX11,C17orf112,CA10
chr17	58852501	59164560	312060	55	0.01547	Amplification	20.56	2	BCAS3,breast carcinoma amplified sequence 3
chr17	58909501	59164560	255060	45	0.01023	Amplification	31.12	2	BCAS3
chr18	1105501	2749560	1644060	192	0.005893	Amplification	54.01	2	NDC80,LINC00470,CBX3P2,SMCHD1,methyltransferase like 4,METTL4
chr18	25767001	28756560	2989560	345	0.01491	Amplification	21.33	2	DSC3,LOC101927698,DSC2
chr18	26440501	28192560	1752060	193	0.007006	Amplification	45.42	2
chr18	30564001	32037060	1473060	215	0.04126	Amplification	7.67	2	ASXL3,CCDC178,NOL4,coiled-coil domain containing 178
chr18	54351001	54529560	178560	33	0.01619	Amplification	19.64	2	WDR7
chr18	57831001	58798560	967560	138	0.01566	Amplification	20.32	2	MC4R
chr18	57922501	58702560	780060	109	0.01916	Amplification	16.6	2	MC4R
chr18	62343001	67509060	5166060	778	0.00793	Amplification	40.13	2	CDH19,uncharacterized LOC643542,CDH7,TMX3,DOK6,DSEL,LOC643542,CCDC102B
chr18	68667001	69843060	1176060	143	0.0004098	Amplification	776.69	2	LOC100505776,uncharacterized LOC100505776
chr19	21160501	24223560	3063060	76	0.005976	Amplification	53.25	2	ZNF730,LINC01233,ZNF708,ZNF254,ZNF724P,ZNF100,zinc finger protein 91,zinc finger protein 493,ZNF429
chr2	24745501	24960060	214560	31	0.02333	Amplification	13.62	2	NCOA1
chr2	40717501	41847060	1129560	151	0.02678	Amplification	11.86	2	SLC8A1
chr2	72561001	72841560	280560	35	0.03744	Amplification	8.46	2	EXOC6B
chr2	76185001	84156060	7971060	1127	0.01672	Amplification	19.02	2	LOC101927967,REG1B,"catenin (cadherin-associated protein), alpha 2",LRRTM4,REG1A,LOC101927907,ZEB1-AS1,REG3A,CTNNA2,leucine rich repeat transmembrane neuronal 4,LOC100507201,LOC101927987
chr2	82447501	83941560	1494060	197	0.02688	Amplification	11.81	2
chr2	103554001	104839560	1285560	164	0.004331	Amplification	73.48	2
chr2	115087501	118272060	3184560	441	0.04145	Amplification	7.64	2	DPP10-AS1,DPP10,dipeptidyl-peptidase 10 (non-functional)
chr2	120556501	120939060	382560	43	0.00345	Amplification	92.25	2	EPB41L5,erythrocyte membrane protein band 4.1 like 5,PTPN4
chr2	120619501	120898560	279060	33	0.03535	Amplification	8.97	2	EPB41L5,PTPN4
chr2	135814501	136473060	658560	85	0.02325	Amplification	13.66	2	zinc finger, RAN-binding domain containing 3,ZRANB3,RAB3GAP1,R3HDM1
chr2	154902001	158098560	3196560	447	0.03923	Amplification	8.07	2	UDP-N-acetyl-alpha-D-galactosamine:polypeptide N-acetylgalactosaminyltransferase 13 (GalNAc-T13),LOC100144595,NR4A2,glycerol-3-phosphate dehydrogenase 2 (mitochondrial),AC093375.1,GPD2,KCNJ3,GALNT13
chr2	184432501	187080208	2647708	310	0.00796	Amplification	39.98	2	LOC101927196,CCDC146,FSIP2,LOC101927217,zinc finger protein 804A,ZNF804A
chr2	189351001	189993060	642060	107	0.01426	Amplification	22.31	2	collagen, type V, alpha 2,COL3A1,GULP1,DIRC1,COL5A2,"GULP, engulfment adaptor PTB domain containing 1"
chr2	193152001	196117560	2965560	360	0.02422	Amplification	13.12	2	LOC101927406,LOC101927431,PCGEM1
chr2	193458001	195843060	2385060	280	0.01215	Amplification	26.18	2	LOC101927406,LOC101927431,PCGEM1
chr2	212487001	215299560	2812560	495	0.03745	Amplification	8.46	2	v-erb-b2 avian erythroblastic leukemia viral oncogene homolog 4,sperm associated antigen 16,VWC2L,SPAG16,IKZF2,ERBB4
chr21	18909060	26479500	7570441	1029	0.0002356	Amplification	1351.29	2	LOC101927821,NCAM2,LINC00317,LINC00320,BTG3,neural cell adhesion molecule 2,uncharacterized LOC339622,CHODL,LOC101927797,MUT,CXADR,D21S2088E,TMPRSS15,LINC00308,LOC339622,C21orf91,C21orf91-OT1,LOC101927869,CHODL-AS1,LOC101927843
chr21	28420501	29064060	643560	112	0.04935	Amplification	6.4	2	MIR5009
chr21	31312560	32296560	984001	148	0.003601	Amplification	88.4	2	KRTAP21-3,KRTAP13-4,ETV1,CLDN8,TTPA,KRTAP24-1,LOC388282,KRTAP26-1
chr3	17293501	17727060	433560	82	0.03558	Amplification	8.91	2	TBC1D5
chr3	75721560	89815560	14094001	2134	0.02543	Amplification	12.49	2	roundabout, axon guidance receptor, homolog 1 (Drosophila),POU1F1,ROBO1,CHMP2B,LINC00971,ZNF717,CGGBP1,CADM2,cell adhesion molecule 2,ZNF654,zinc finger protein 717,ROBO2,LINC00506,VGLL3,"glucan (1,4-alpha-), branching enzyme 1",EPHA3,LOC101927374,"roundabout, axon guidance receptor, homolog 2 (Drosophila)",CADM2-AS2,C3orf38,GBE1
chr3	82785001	86386560	3601560	537	0.01586	Amplification	20.06	2	LINC00971,CADM2-AS2,CADM2,cell adhesion molecule 2
chr3	82872001	86097060	3225060	485	0.009473	Amplification	33.59	2	LINC00971,CADM2-AS2,CADM2,cell adhesion molecule 2
chr3	93834001	106785060	12951060	1814	0.04797	Amplification	6.59	2	TMEM45A,RPL24,TOMM70A,TMEM30C,uncharacterized LOC152225,C6orf52,NFKBIZ,PNO1,TRMT10C,DCBLD2,ZBTB11,MTHFD2P1,MIR548G,CRYBG3,IMPG2,MINA,ZPLD1,GABRR3,MIR548A3,GPR128,NSUN3,ST3GAL6,activated leukocyte cell adhesion molecule,NIT2,CBLB,ARL6,GPR15,ABI3BP,"ABI family, member 3 (NESH) binding protein",ALCAM,CEP97,TCN2,CMSS1,SENP7,LINC00879,SUMO1/sentrin specific peptidase 7,CPOX,EPHA6,ST3GAL6-AS1,PCNP,LNP1…
chr3	94375501	97254060	2878560	374	0.01376	Amplification	23.12	2	LINC00879,MTHFD2P1,EPHA6
chr3	114202501	114822060	619560	134	0.04266	Amplification	7.42	2	zinc finger and BTB domain containing 20,ZBTB20
chr3	157885501	158202060	316560	46	0.02947	Amplification	10.77	2	RSRC1
chr3	161679001	166612560	4933560	535	0.001502	Amplification	211.89	2	SI,SLITRK3,LINC01192,BCHE
chr3	161703001	168919560	7216560	896	0.0378	Amplification	8.38	2	EGF-like and EMI domain containing 1, pseudogene,EGFEM1P,SERPINI1,SI,WDR49,LOC646168,SERPINI2,PDCD10,LINC01192,MECOM,GOLIM4,LOC100507661,SLITRK3,BCHE,ZBBX
chr3	172435501	176331060	3895560	612	0.03423	Amplification	9.26	2	ECT2,NAALADL2,NLGN1,spermatogenesis associated 16,NAALADL2-AS3,epithelial cell transforming sequence 2 oncogene,LINC01208,SPATA16,N-acetylated alpha-linked acidic dipeptidase-like 2
chr4	27591001	36153060	8562060	1096	0.0115	Amplification	27.66	2	PCDH7,ARAP2
chr4	43255501	46108560	2853060	322	0.02342	Amplification	13.57	2	YIPF7,GNPDA2,"gamma-aminobutyric acid (GABA) A receptor, gamma 1",KCTD8,GABRG1,GUF1,potassium channel tetramerization domain containing 8
chr4	45144451	46108560	964110	98	0.01136	Amplification	28.01	2	gamma-aminobutyric acid (GABA) A receptor, gamma 1,GABRG1
chr4	45144451	46336560	1192110	127	0.02862	Amplification	11.09	2	gamma-aminobutyric acid (GABA) A receptor, gamma 1,GABRA2,GABRG1
chr4	58446001	75588000	17142000	2094	0.03492	Amplification	9.08	2	EREG,SLC4A4,TMPRSS11BNL,EPHA5,MOB1B,LOC401134,TMPRSS11B,RASSF6,FNDC7,SMR3B,ALB,UGT2B10,CXCL6,COX18,CSN3,PRR27,UGT2B15,LOC101927237,ADAMTS3,"casein alpha s2-like B, pseudogene",MTHFD2L,NPFFR2,TMPRSS11GP,SULT1E1,AMBN,GC,ENAM,MUC7,CSN1S1,EPGN,TMPRSS11E,ODAM,Ras association (RalGDS/AF-6) domain family member 6,TMPRSS11F,AFM,CENPC,UGT2A2,uncharacterized LOC401134,DCK,TMPRSS11D,STATH,LPHN3,UBA6-AS1,HTN…
chr4	58942501	67687560	8745060	1063	0.02665	Amplification	11.92	2	LOC401134,LPHN3,EPHA5,uncharacterized LOC401134,LOC101927186,LOC100144602,TECRL
chr4	63640501	65856060	2215560	227	0.002511	Amplification	126.74	2	LOC401134,uncharacterized LOC401134,TECRL
chr4	68748001	71151060	2403060	217	0.03963	Amplification	7.99	2	UGT2A2,YTHDC1,"casein alpha s2-like B, pseudogene",TMPRSS11BNL,TMPRSS11GP,STATH,TMPRSS11D,SULT1E1,TMPRSS11B,HTN3,TMPRSS11A,FNDC7,HTN1,UGT2B10,UGT2A1,CSN1S1,SULT1B1,CSN3,PRR27,UGT2B15,TMPRSS11E,GABRR3,UGT2A3,ODAM,CSN2,CSN1S2AP,TMPRSS11F
chr4	79663501	81772560	2109060	312	0.0385	Amplification	8.23	2	ANTXR2,GK2,LINC01088,FGF5,PAQR3,long intergenic non-protein coding RNA 989,C4orf22,anthrax toxin receptor 2,BMP2K,chromosome 4 open reading frame 22,PCAT4,LINC00989,PRDM8,NAA11,uncharacterized LOC100505875
chr4	91113001	94492560	3379560	552	0.04868	Amplification	6.49	2	coiled-coil serine-rich protein 1,"glutamate receptor, ionotropic, delta 2",GRID2,CCSER1
chr4	115681501	118800060	3118560	364	0.01029	Amplification	30.92	2	NDST4
chr4	116164501	118474560	2310060	258	0.01705	Amplification	18.65	2
chr4	130615501	138966060	8350560	974	0.01573	Amplification	20.22	2	LOC101927282,LINC00616,PCDH18,PABPC4L,LINC00613,PCDH10
chr4	131793001	138313560	6520560	736	5.5e-05	Amplification	5787.73	2	PABPC4L,LINC00613,PCDH10
chr4	149041560	151887000	2845441	433	0.0352	Amplification	9.01	2	MAB21L2,NR3C2,"LPS-responsive vesicle trafficking, beach and anchor containing",doublecortin-like kinase 2,LRBA,DCLK2,"nuclear receptor subfamily 3, group C, member 2"
chr4	151315501	151849560	534060	99	0.009285	Amplification	34.27	2	MAB21L2,"LPS-responsive vesicle trafficking, beach and anchor containing",LRBA
chr4	155673060	169312500	13639441	1896	0.02629	Amplification	12.08	2	TKTL2,DDX60,TMEM192,PDGFC,NPY5R,GLRB,CTSO,C4orf45,ETFDH,GRIA2,NAF1,SPOCK3,DDX60L,PPID,TMEM144,TMA16,ANXA10,TRIM61,NPY2R,FAM198B,neuropeptide Y receptor Y2,FSTL5,KLHL2,FNIP2,CPE,1-Mar,TLL1,RXFP1,C4orf46,MSMO1,RAPGEF2,MIR5684,LINC01207,GUCY1B3,"sparc/osteonectin, cwcv and kazal-like domains proteoglycan (testican) 3","guanylate cyclase 1, soluble, beta 3",GUCY1A3,MAP9,NPY1R,"membrane-associated rin…
chr4	160944001	165325560	4381560	617	0.008795	Amplification	36.18	2	TKTL2,NPY5R,TMA16,NPY1R,1-Mar,NAF1,"membrane-associated ring finger (C3HC4) 1, E3 ubiquitin protein ligase",FSTL5
chr4	170988060	183678060	12690001	1800	0.03795	Amplification	8.35	2	SPATA4,SPCS3,AADAT,LINC01099,HPGD,GPM6A,LOC100506122,SCRG1,UDP-N-acetyl-alpha-D-galactosamine:polypeptide N-acetylgalactosaminyltransferase-like 6,TENM3,GALNTL6,AGA,VEGFC,ADAM29,LINC01098,WDR17,signal peptidase complex subunit 3 homolog (S. cerevisiae),GLRA3,HAND2,ASB5,CEP44,GALNT7,MGC45800,teneurin transmembrane protein 3,HAND2-AS1,LINC00290,uncharacterized LOC285501,NEIL3,UDP-N-acetyl-alpha-D-g…
chr4	171655501	173404560	1749060	221	0.0159	Amplification	20.01	2	LOC100506122,GALNTL6
chr5	17806501	30787560	12981060	1529	0.003131	Amplification	101.65	2	CDH18,"cadherin 10, type 2 (T2-cadherin)",LINC01021,CDH10,GUSBP1,CDH9,CDH12,"cadherin 12, type 2 (N-cadherin 2)",LOC101929645,LOC340107
chr5	36793501	37611060	817560	101	0.04398	Amplification	7.19	2	NUP155,C5orf42,NIPBL,WDR70,LOC646719
chr5	45327001	45718560	391560	75	0.02214	Amplification	14.35	2	HCN1,hyperpolarization activated cyclic nucleotide-gated potassium channel 1
chr5	62062501	65523060	3460560	451	0.03151	Amplification	10.07	2	SREK1,RNF180,ERBB2IP,ADAMTS6,NLN,tripartite motif containing 23,RGS7BP,CWC27 spliceosome-associated protein homolog (S. cerevisiae),TRAPPC13,FAM159B,SGTB,CWC27,CENPK,PPWD1,SREK1IP1,TRIM23
chr5	83271001	85870560	2599560	338	0.0003912	Amplification	813.71	2	EDIL3,EGF-like repeats and discoidin I-like domains 3
chr5	83704501	85870560	2166060	254	0.008095	Amplification	39.31	2
chr5	104607001	105027060	420060	52	0.03216	Amplification	9.86	2
chr5	108168001	108484560	316560	65	0.007321	Amplification	43.47	2	FER
chr5	108177001	108522060	345060	68	0.02444	Amplification	13	2	FER
chr5	119136001	121354560	2218560	258	0.01376	Amplification	23.12	2	PRR16,SRFBP1
chr5	140529001	140781060	252060	47	0.03739	Amplification	8.47	2	PCDHB16,protocadherin beta 10,PCDHB7,PCDHB6,PCDHGB5,PCDHB15,PCDHB8,PCDHGA1,PCDHGA2,PCDHB19P,PCDHGA3,TAF7,PCDHB9
chr5	160732501	167107560	6375060	919	0.04644	Amplification	6.81	2	gamma-aminobutyric acid (GABA) A receptor, alpha 1,TENM2,teneurin transmembrane protein 2,CTB-7E3.1,LOC102546299,MAT2B,NUDCD2,GABRA1,GABRG2,CCNG1,LOC101927835,GABRA6,HMMR,GABRB2,"gamma-aminobutyric acid (GABA) A receptor, beta 2"
chr6	55050001	55819560	769560	128	0.03895	Amplification	8.13	2	BMP5,GFRAL,3-hydroxymethyl-3-methylglutaryl-CoA lyase-like 1,HMGCLL1,HCRTR2
chr6	62511001	63807060	1296060	159	0.03735	Amplification	8.48	2	KHDRBS2,"KH domain containing, RNA binding, signal transduction associated 2"
chr6	64876501	69810060	4933560	676	0.009016	Amplification	35.29	2	EYS,brain-specific angiogenesis inhibitor 3,BAI3,"solute carrier family 25, member 51 pseudogene 1",eyes shut homolog (Drosophila)
chr6	101901001	104455560	2554560	311	0.008561	Amplification	37.17	2	glutamate receptor, ionotropic, kainate 2,GRIK2
chr6	140428501	142095060	1666560	178	0.003234	Amplification	98.44	2
chr6	140529001	142725060	2196060	262	0.02805	Amplification	11.32	2	VTA1,G protein-coupled receptor 126,NMBR,GPR126
chr7	33226501	33409560	183060	29	0.04428	Amplification	7.14	2	Bardet-Biedl syndrome 9,BBS9
chr7	33303001	33409560	106560	18	0.001701	Amplification	187.13	2	Bardet-Biedl syndrome 9,BBS9
chr7	33303001	33438060	135060	26	0.03802	Amplification	8.33	2	Bardet-Biedl syndrome 9,BBS9
chr7	48556501	50196060	1639560	191	0.0004439	Amplification	717.12	2	zona pellucida binding protein,"ATP-binding cassette, sub-family A (ABC1), member 13",C7orf72,ABCA13,ZPBP,VWC2
chr7	51999001	54606060	2607060	289	0.01216	Amplification	26.17	2	FLJ45974
chr7	91575001	91735560	160560	40	0.004075	Amplification	78.11	2	AKAP9
chr7	91618501	91726560	108060	31	0.02116	Amplification	15.02	2	AKAP9
chr7	117811501	120109560	2298060	270	0.01647	Amplification	19.31	2	LSM8,KCND2,ANKRD7,ankyrin repeat domain 7
chr7	118060501	120109560	2049060	236	0.02205	Amplification	14.41	2	KCND2
chr7	143626501	147601560	3975060	589	0.02817	Amplification	11.27	2	TPK1,contactin associated protein-like 2,LOC101928700,thiamin pyrophosphokinase 1,NOBOX,OR2F1,MIR548I4,CNTNAP2
chr8	13089001	17224560	4135560	639	0.03317	Amplification	9.56	2	MTMR7,"mitochondrial calcium uptake family, member 3",MICU3,FGF20,VPS37A,SGCZ,DLC1,TUSC3,CNOT7,MSR1,ZDHHC2
chr8	38896501	39841560	945060	82	0.03308	Amplification	9.59	2	ADAM32,LOC100130964,ADAM18,ADAM5,ADAM2,ADAM3A,IDO1,ADAM9,IDO2,ADAM metallopeptidase domain 18
chr8	50889001	52189560	1300560	182	0.03436	Amplification	9.23	2	SNTG1
chr8	83107501	86058060	2950560	414	0.006986	Amplification	45.56	2	RALY RNA binding protein-like,leucine rich repeat and coiled-coil centrosomal protein 1,LRRCC1,RALYL
chr8	100128001	100846560	718560	114	0.01226	Amplification	25.94	2	VPS13B,vacuolar protein sorting 13 homolog B (yeast)
chr8	104784001	105226560	442560	73	0.006909	Amplification	46.06	2	RIMS2,regulating synaptic membrane exocytosis 2
chr8	111007501	116050560	5043060	663	0.008518	Amplification	37.36	2	CSMD3,CUB and Sushi multiple domains 3
chr9	19284001	19371060	87060	12	0.01911	Amplification	16.64	2	DENND4C
chr9	24109501	26173560	2064060	243	0.04174	Amplification	7.58	2	LOC100506422
chr9	28054501	31737060	3682560	504	0.02419	Amplification	13.13	2	LINC01242,leucine rich repeat and Ig domain containing 2,LINGO2
chr9	34341001	34618560	277560	67	0.04805	Deletion	-6.57	2	NUDT2,DNAI1,CNTFR-AS1,DCTN3,FAM219A,C9orf24,CNTFR,CDK17,KIAA1161
chr9	104391001	107529060	3138060	380	0.02968	Amplification	10.69	2	GRIN3A,NIPSNAP3B,OR13C4,SMC2,LINC00587,CYLC2,NIPSNAP3A,long intergenic non-protein coding RNA 587,TMOD2
chrX	25234501	36703560	11469060	1597	0.02646	Amplification	12	2	PPP1R3E,IL1RAPL1,MAGEB2,RP11-87M18.2,LOC101928564,GK,MAGEB3,CXorf21,MAGEB5,NR0B1,MAGEB16,MAGEB1,MAGEB18,FAM47A,CHDC2,DCAF8L2,CXorf30,TAB3,MAGEB10,SMEK3P,DMD,CXorf22,TMEM47
chrX	123813001	127480560	3667560	310	0.03713	Amplification	8.53	2	DCAF12L2,TENM1
