# Supplementary material for: NSD3 protein methylation and stabilization transforms human ES cells into variant state
Source: Life Sci Alliance. 2024 Dec 31;8(3):e202402871. doi: 10.26508/lsa.202402871 (PMC11707394; doi:10.26508/lsa.202402871)
Supplement: Supplementary file 2 [file LSA-2024-02871_TableS2.xlsx]

## Sheet: OriginalData
	baseMean	log2FoldChange	lfcSE	stat	pvalue	padj
DPM1	172.447	0.229186	0.208653	1.09841	0.272026	0.614692
SCYL3	594.994	0.812187	0.18776	4.32566	1.52079e-05	0.000442746
C1orf112	598.758	-0.0317787	0.168317	-0.188803	0.850247	0.952877
FUCA2	29.9229	1.03775	0.382368	2.71402	0.00664722	0.0594199
GCLC	28.0489	-0.369714	0.378945	-0.975641	0.329242	0.667925
NFYA	19.7156	0.4368	0.443146	0.985678	0.324291	0.664206
STPG1	15.0611	-0.201066	0.496689	-0.404812	0.685616	0.889245
LAS1L	288.305	0.123538	0.184525	0.669494	0.50318	0.79499
SEMA3F	19.7517	-0.0400641	0.478128	-0.0837935	0.933221	0.984142
CFTR	419.974	-0.0512892	0.177719	-0.288597	0.77289	0.92766
ANKIB1	24.008	-0.0564413	0.408544	-0.138152	0.89012	0.967635
CYP51A1	1786.96	0.240702	0.16909	1.42352	0.154587	0.459489
KRIT1	34.1602	0.335853	0.357168	0.940324	0.347052	0.681929
RAD52	55.8287	1.0435	0.338017	3.08711	0.00202111	0.0243118
BAD	82.547	0.60063	0.272625	2.20313	0.0275853	0.16175
LAP3	28.4478	0.624774	0.389189	1.60532	0.108422	0.380317
CD99	16.6135	0.575223	0.48944	1.17527	0.239888	0.576118
HS3ST1	182.018	1.17692	0.244094	4.82156	1.4244e-06	5.65428e-05
AOC1	15.1603	-0.275195	0.503139	-0.546956	0.584409	0.845023
HECW1	23.6405	0.200632	0.439045	0.456974	0.64769	0.874586
LASP1	19.3873	-0.275536	0.441568	-0.623996	0.53263	0.815123
M6PR	1302.23	-0.531505	0.172333	-3.08417	0.00204122	0.0245143
ICA1	32.1649	-0.0831927	0.355199	-0.234214	0.814819	0.943143
TFPI	238.119	2.71053	0.83382	3.25073	0.00115107	0.015462
NDUFAF7	2029.12	0.707832	0.161984	4.36978	1.24373e-05	0.000366361
MTMR7	342.014	0.18513	0.20391	0.907899	0.363932	0.692632
SARM1	546.697	0.623316	0.170396	3.65804	0.000254151	0.0047185
POLDIP2	126.138	0.419958	0.22709	1.8493	0.0644146	0.278423
AK2	18.5302	-0.206247	0.496054	-0.415775	0.677575	0.885522
FKBP4	59.2596	-0.33507	0.289078	-1.1591	0.246417	0.586301
KDM1A	164.165	0.465497	0.228317	2.03882	0.0414681	0.212801
RBM6	34.5144	0.190875	0.373063	0.511642	0.608902	0.856221
RECQL	103.838	0.154739	0.254303	0.608483	0.542867	0.82188
ARHGAP33	48.0502	-0.23097	0.305149	-0.756908	0.449105	0.756973
ABCB5	44.8758	-0.179406	0.311116	-0.576651	0.564175	0.835838
SLC25A13	26.4792	-0.18121	0.383416	-0.472619	0.636485	0.869365
ST7	105.604	0.0750879	0.252487	0.297393	0.766167	0.925486
UPF1	27.5086	-0.342704	0.385918	-0.888024	0.374528	0.701431
SKAP2	15.8813	-0.0503675	0.485382	-0.103769	0.917353	0.978004
SLC25A5	38.8093	-0.144334	0.353046	-0.408824	0.682669	0.888146
MCUB	237.565	0.302753	0.209763	1.44331	0.148933	0.451189
POLR2J	99.6531	0.600708	0.280775	2.13946	0.0323982	0.180494
THSD7A	28.8479	-0.145057	0.374679	-0.387149	0.698646	0.896308
LIG3	198.7	0.190906	0.210626	0.906373	0.364738	0.692632
ACSM3	4228.97	0.00662984	0.159226	0.0416381	0.966787	0.992658
CREBBP	32.6903	-0.0957809	0.367271	-0.260791	0.794254	0.935831
GCFC2	5991.41	-0.0272879	0.158584	-0.172073	0.86338	0.958003
WDR54	138.105	0.875826	0.255503	3.42785	0.000608378	0.00944374
ABCB4	16.1972	0.271365	0.526267	0.515642	0.606105	0.855314
KMT2E	1778.29	0.167509	0.202969	0.825291	0.409206	0.729493
MYCBP2	32.3002	0.423915	0.376641	1.12551	0.260371	0.601929
FBXL3	685.106	0.463687	0.162699	2.84996	0.00437242	0.0438532
PDK2	133.267	1.1925	0.222133	5.36841	7.94333e-08	4.43522e-06
ZFX	36.2456	-1.18538	0.360987	-3.28372	0.00102448	0.0139875
ITGA2B	27.5972	-0.788539	0.418984	-1.88203	0.0598323	0.267263
REX1BD	66.7451	0.292177	0.274674	1.06372	0.287455	0.628783
CRLF1	16236	0.00422169	0.174266	0.0242255	0.980673	0.995941
MAP3K14	424.317	-0.429728	0.253779	-1.69332	0.0903953	0.343319
TMEM132A	31.1083	-0.277283	0.361725	-0.766558	0.443344	0.753544
AP2B1	89.538	0.169253	0.262477	0.64483	0.519037	0.80586
ZNF263	553.937	-0.214869	0.175961	-1.22111	0.222043	0.555728
TNFRSF12A	28.2685	0.185154	0.391263	0.47322	0.636056	0.869265
MAP3K9	35.9925	0.379861	0.408455	0.929995	0.352373	0.685809
BAIAP2L1	356.324	0.733691	0.237343	3.09128	0.00199299	0.0240958
KDM7A	15.1154	-0.050843	0.533196	-0.0953551	0.924033	0.980396
ETV1	27.48	0.114246	0.377263	0.30283	0.76202	0.923838
AGK	23.4791	-1.0965	0.451359	-2.42932	0.0151271	0.106373
ALDH3B1	376.373	-0.499354	0.181508	-2.75115	0.00593868	0.0547882
PHTF2	17.926	0.0269742	0.459172	0.0587453	0.953155	0.991003
CCL26	40.6109	1.42202	1.14163	1.24561	0.212907	0.544978
FARP2	167.304	0.78635	0.275238	2.85698	0.00427692	0.0434075
DBF4	27.5169	-0.4808	0.39232	-1.22553	0.220376	0.55405
IFRD1	36.8752	-0.435884	0.352958	-1.23495	0.216851	0.549105
GTF2IRD1	18.9186	0.285554	0.502474	0.568295	0.569835	0.83713
PAF1	84.8453	0.0241069	0.280979	0.0857962	0.931628	0.98397
VPS41	20.5337	0.00887542	0.490714	0.0180867	0.98557	0.996499
ARHGAP44	44.7907	0.0868477	0.317645	0.273411	0.784537	0.932332
ELAC2	15.3691	-0.306324	0.48884	-0.626634	0.530899	0.813806
ARSD	56.5529	0.229777	0.296456	0.775079	0.438293	0.748433
UPP2	23.7664	0.400101	0.435225	0.919297	0.35794	0.688296
MARK4	2043.38	-0.049061	0.174242	-0.281568	0.778275	0.930011
CCDC124	19.8753	-0.602063	0.466256	-1.29127	0.19661	0.522766
PAFAH1B1	30.1019	-0.0812042	0.374249	-0.216979	0.828225	0.946287
DNAH9	68.7839	-0.149211	0.28745	-0.519083	0.603703	0.852889
KIAA0100	22.3092	0.526148	0.415502	1.2663	0.205407	0.535117
ST7L	87.6147	0.351596	0.268266	1.31062	0.189986	0.512783
PAX6	64.5764	-0.258021	0.293136	-0.88021	0.378745	0.705087
RHBDF1	17.2728	-1.03009	0.483742	-2.12942	0.0332192	0.183293
CACNA2D2	99.3212	-0.305345	0.265991	-1.14795	0.250988	0.590719
BAIAP3	516.676	0.170116	0.183755	0.925778	0.354561	0.687202
TSR3	28.076	0.65933	0.384506	1.71475	0.0863919	0.334221
DNAJC11	54.6185	0.0380884	0.30288	0.125754	0.899927	0.971388
NOX1	27.6332	0.146414	0.442642	0.330774	0.740815	0.914168
SYN1	1643.96	0.883613	0.200221	4.4132	1.01855e-05	0.000312328
JARID2	60.0105	-0.509167	0.299493	-1.7001	0.0891121	0.340536
NADK	19.5643	0.129706	0.479765	0.270354	0.786888	0.933298
DLEC1	467.85	0.00455854	0.174827	0.0260745	0.979198	0.99547
ADAM22	22.3591	-0.102355	0.426106	-0.240211	0.810167	0.940815
SPAG9	29.7178	-0.188156	0.392137	-0.479823	0.631353	0.867545
CELSR3	19.834	0.120343	0.438365	0.274528	0.783679	0.931783
AASS	101.476	-1.27936	0.261467	-4.89302	9.93017e-07	4.24421e-05
SS18L2	31.5923	0.336242	0.36737	0.915267	0.360052	0.689861
MGST1	1899.93	0.822789	0.20541	4.00559	6.18635e-05	0.00139417
CRY1	20.2835	0.386437	0.441493	0.875296	0.381413	0.707069
PGLYRP1	46.2289	-0.409019	0.352904	-1.15901	0.246452	0.586301
MMP25	222.487	0.321267	0.206398	1.55654	0.119579	0.401523
PKD1	34.3765	0.400546	0.359547	1.11403	0.265266	0.608312
MED24	17.204	-0.571364	0.49482	-1.15469	0.248218	0.587001
RHOBTB2	778.61	0.611625	0.182958	3.34297	0.000828858	0.011949
SEC62	33.3362	0.0158526	0.354693	0.0446939	0.964351	0.992071
RPS20	33.3769	-0.644553	0.38032	-1.69477	0.09012	0.342916
CSDE1	108.913	-0.264172	0.275866	-0.957609	0.33826	0.674357
UBE3C	17.4954	-0.299281	0.481423	-0.621659	0.534166	0.81639
REV3L	210.999	0.232185	0.220177	1.05454	0.291637	0.632356
TENM1	16.6831	0.42118	0.535161	0.787016	0.431273	0.743841
MASP2	372.05	-0.0350528	0.195333	-0.179452	0.857583	0.955572
TRAF3IP3	271.351	-0.520469	0.207771	-2.50502	0.0122445	0.0921431
BAZ1B	31.9342	-0.104928	0.35539	-0.295249	0.767804	0.926267
RANBP9	87.3844	0.682811	0.270304	2.52608	0.0115343	0.0890605
SPRTN	119.186	0.603382	0.244638	2.46643	0.0136466	0.0982715
ZNF207	15.2533	-0.213241	0.51379	-0.415036	0.678116	0.885765
UQCRC1	20.0418	-0.0993393	0.440715	-0.225405	0.821664	0.943943
NCAPD2	322.484	0.151724	0.243547	0.622975	0.533301	0.81566
STAB1	895.553	0.272769	0.175851	1.55114	0.120869	0.402824
FUZ	527.17	0.22782	0.179139	1.27175	0.203463	0.533022
PRSS3	16.3122	1.06477	0.497204	2.14152	0.0322318	0.179969
CD4	118.41	-0.691795	0.274232	-2.52267	0.0116469	0.0896523
LRRC23	30.8676	-0.803416	0.397201	-2.02269	0.0431046	0.219214
SCMH1	193.524	-1.25756	0.30793	-4.08392	4.4282e-05	0.00104188
FYN	15.8215	-0.522068	0.504206	-1.03542	0.300471	0.641801
HIVEP2	74.3283	0.758026	0.370494	2.04599	0.0407577	0.210455
FMO1	110.289	0.0402492	0.252716	0.159267	0.873459	0.961928
ELOA	126.559	0.470915	0.228478	2.06109	0.0392942	0.206171
MRC2	20.5706	0.728222	0.437006	1.66639	0.0956362	0.3556
TSPAN9	21.8256	-0.241698	0.428606	-0.563915	0.572812	0.838048
ANOS1	19.7001	0.209055	0.440683	0.474388	0.635223	0.869157
AKAP8L	24.9006	-0.345038	0.422517	-0.816624	0.414143	0.733228
MBTD1	42.7007	-0.00710082	0.32596	-0.0217843	0.98262	0.996042
UTP18	58.7425	-0.262717	0.287889	-0.912561	0.361473	0.691169
RNF216	17.2803	-0.00777356	0.479276	-0.0162194	0.987059	0.996972
TTC19	2271.47	0.249664	0.15054	1.65846	0.0972249	0.35926
PTBP1	72.7458	0.366206	0.294631	1.24293	0.213893	0.545635
LARS2	17.8837	-0.167975	0.457483	-0.367172	0.71349	0.902319
PIK3C2A	44.8542	-0.205478	0.323529	-0.635113	0.525355	0.809927
ANLN	32.6983	0.213008	0.362236	0.588036	0.556508	0.830599
RABGAP1	41.062	-0.0150084	0.332566	-0.0451291	0.964004	0.992071
PPP5C	22.5667	-0.845411	0.444204	-1.9032	0.0570141	0.260268
CEP68	97.4492	-0.0401981	0.26567	-0.151308	0.879733	0.964062
MAP4K3	16.7144	-0.685175	0.492537	-1.39111	0.164191	0.475299
ZBTB32	115.376	0.350684	0.245957	1.4258	0.153927	0.459021
BRCA1	773.307	-0.208688	0.200388	-1.04142	0.297681	0.639344
ERCC1	1490.88	0.0492922	0.220079	0.223976	0.822776	0.944294
PRICKLE3	62.0133	-1.99042	0.318002	-6.25913	3.87133e-10	3.44824e-08
EXTL3	99.7734	0.387824	0.237328	1.63413	0.102232	0.369694
ELOVL5	32.7619	-0.215879	0.358557	-0.602077	0.547123	0.824758
MAP4K5	73.1128	-0.315151	0.278806	-1.13036	0.258324	0.59987
EHD3	169.007	0.694043	0.290636	2.38802	0.0169396	0.11564
MAN2B2	62.0308	0.677641	0.290508	2.33261	0.0196688	0.12875
NUB1	492.762	0.998294	0.172276	5.79474	6.84268e-09	4.69697e-07
PGM3	364.426	0.0681767	0.18816	0.362334	0.717102	0.903868
CLK1	15.1506	0.352494	0.50357	0.699991	0.483933	0.782535
DNASE1L1	149.594	0.135751	0.230704	0.588421	0.55625	0.830453
HEBP1	66.0186	2.31049	0.37829	6.1077	1.01076e-09	8.22009e-08
TACC3	2714.56	0.205995	0.167879	1.22704	0.219806	0.553487
CAPN1	46.5449	-0.102471	0.314941	-0.325366	0.744904	0.915141
MDH1	89.535	-1.66482	0.277365	-6.00228	1.94568e-09	1.48546e-07
SLC30A9	37.1961	-0.146477	0.344787	-0.424833	0.670959	0.88283
CCDC88C	18.743	0.0254227	0.472383	0.0538179	0.95708	0.991238
ZMYND11	43.9653	0.316368	0.324454	0.975078	0.329521	0.668151
BID	97.6373	-0.216761	0.281636	-0.76965	0.441507	0.751105
XYLT2	39.5855	-0.367842	0.376393	-0.977283	0.328429	0.667925
NUDCD3	315.981	-0.00823285	0.217956	-0.037773	0.969869	0.993467
CHDH	18.7527	-0.95444	0.466958	-2.04395	0.0409583	0.211199
GLT8D1	279.272	0.47341	0.511346	0.925813	0.354543	0.687202
ATP2C1	100.576	-0.451245	0.238171	-1.89463	0.0581418	0.263649
IGF1	16.6988	0.881163	0.494856	1.78065	0.0749702	0.307794
RALBP1	35.5259	-0.239704	0.373973	-0.640968	0.521544	0.807934
RUFY3	73.6903	-0.0332486	0.265556	-0.125204	0.900362	0.971659
WWTR1	84.8507	0.220062	0.269922	0.815277	0.414914	0.733571
AGPS	219.793	-0.0652658	0.196315	-0.332455	0.739546	0.913923
ATP1A2	17.5812	-0.547158	0.472116	-1.15895	0.246477	0.586301
TTC27	15.546	0.0480339	0.487827	0.0984651	0.921563	0.979422
ZNF582	682.196	0.00456634	0.184363	0.0247682	0.98024	0.995812
PHLDB1	20.0009	-0.680273	0.50902	-1.33644	0.181406	0.499735
PRDM11	35.4666	-0.535233	0.356128	-1.50292	0.132859	0.423772
CD74	15.0419	-0.940321	0.540743	-1.73894	0.0820451	0.325656
HGF	30.1796	-2.22459	0.444492	-5.0048	5.59214e-07	2.56334e-05
ZRANB1	314.191	0.464288	0.217586	2.13381	0.0328584	0.182209
ADGRA2	355.203	0.185519	0.184922	1.00323	0.315751	0.657569
ZFP64	24.0921	-0.0625232	0.418043	-0.149562	0.88111	0.964062
SAMD4A	18.014	0.443855	0.488553	0.908509	0.363609	0.692632
MRE11	35.316	-0.124278	0.340671	-0.364805	0.715257	0.902437
SERPINB1	17.7071	0.575112	0.493781	1.16471	0.244136	0.582843
SPAST	45.7081	-0.135826	0.317964	-0.427173	0.669253	0.882148
NRXN3	52.4908	-0.260401	0.292119	-0.891422	0.372703	0.699123
AQR	22.3084	0.355662	0.422592	0.84162	0.400001	0.722593
FHL1	40	0.196513	0.325244	0.604203	0.545708	0.823998
RNF10	24.7718	-0.349918	0.42588	-0.821635	0.411285	0.731273
ZNF839	39.0921	0.696047	0.410285	1.69649	0.0897923	0.342419
ZDHHC6	72.8857	0.455826	0.2846	1.60164	0.109236	0.381738
GRAMD1B	191.041	0.0852266	0.219242	0.388732	0.697474	0.896204
RB1CC1	288.876	0.198067	0.200669	0.987031	0.323627	0.664206
ERP44	35.7438	0.111382	0.38162	0.291867	0.770389	0.927418
GLRX2	492.822	-0.0410801	0.17535	-0.234274	0.814772	0.943143
STRAP	26.0904	-0.371025	0.398738	-0.930498	0.352113	0.685809
EHD2	26.6089	-0.337035	0.384092	-0.877485	0.380223	0.70679
PHF20	87.0546	-0.0429431	0.258471	-0.166143	0.868045	0.960617
HSD17B6	117.863	-0.142346	0.240095	-0.592875	0.553265	0.828196
NR1H3	33.2596	0.506994	0.38652	1.31169	0.189625	0.512783
NCAPH2	363.655	0.128939	0.196069	0.65762	0.510782	0.800723
TOMM34	220.806	0.536265	0.213626	2.5103	0.012063	0.0915261
SEC63	32.755	0.319473	0.359696	0.888176	0.374446	0.701431
KPNA6	16.8129	-0.310919	0.469879	-0.661702	0.508162	0.800436
VIM	61.5519	0.867683	0.337556	2.57049	0.0101556	0.0817034
FAS	24.8372	0.449235	0.409593	1.09678	0.272736	0.615363
PRKCH	1136.19	-1.26743	0.2568	-4.93549	7.99489e-07	3.52023e-05
B4GALT7	15.2674	0.454129	0.524613	0.865647	0.386684	0.71167
VRK2	918.517	0.0906373	0.1714	0.528805	0.596941	0.849644
VEZT	18.0696	-0.0835392	0.497784	-0.167822	0.866723	0.960003
POU2F2	24.8341	-0.615573	0.460934	-1.33549	0.181716	0.50022
BRD9	14.9897	0.292979	0.528591	0.554264	0.579398	0.842358
TBPL1	186.477	0.0869791	0.227642	0.382088	0.702396	0.898048
BCLAF1	35.704	0.31708	0.361963	0.876	0.38103	0.70697
SLC39A9	89.9471	0.374699	0.250156	1.49786	0.13417	0.425363
ANK1	172.062	0.107382	0.212445	0.505461	0.613235	0.858343
TFB1M	124.509	-1.09746	0.251652	-4.36102	1.29456e-05	0.00037984
RABEP1	711.151	0.139741	0.169861	0.822679	0.41069	0.730746
HMGB3	56.8515	0.0330209	0.285497	0.115661	0.907921	0.97497
FAM13B	62.7426	-0.226285	0.281149	-0.804859	0.420901	0.736936
ARHGAP31	173.945	-0.489994	0.208224	-2.35321	0.0186122	0.123454
SARS1	22.9866	-0.82093	0.426893	-1.92303	0.0544758	0.253672
PNPLA6	25.898	0.132128	0.395046	0.334463	0.73803	0.913518
IFT88	59.5067	0.141727	0.312331	0.453772	0.649993	0.874999
ALG1	362.394	-0.0769802	0.220846	-0.348569	0.727413	0.908295
CHPF2	159.191	0.918178	0.227096	4.04312	5.27445e-05	0.00122178
LRRC7	1497.29	0.14114	0.155616	0.906977	0.364419	0.692632
FUT8	114.221	0.258126	0.239464	1.07793	0.281065	0.623183
GAB2	107.797	0.626629	0.246337	2.54378	0.0109659	0.0861632
PIAS1	916.098	-0.0806542	0.209242	-0.385459	0.699897	0.897095
SLC4A7	21.4963	0.0312501	0.428934	0.0728553	0.941921	0.986008
TMSB10	15.888	-0.33801	0.567622	-0.595484	0.55152	0.827026
ASTE1	182.275	0.155042	0.227042	0.682877	0.494684	0.790523
GABARAPL2	38.3223	0.591179	0.37403	1.58057	0.113977	0.389929
SH3YL1	41.2277	-0.157638	0.337517	-0.467051	0.640463	0.870535
FAM136A	42.6658	0.0661529	0.327092	0.202245	0.839725	0.95066
VCL	198.506	0.208857	0.208436	1.00202	0.316334	0.65763
NSMAF	21.4629	0.332874	0.453427	0.73413	0.46287	0.767417
ADSS2	15.1131	-0.0152835	0.491607	-0.031089	0.975199	0.9942
TIMP2	19.7848	0.265389	0.46065	0.576118	0.564535	0.835838
RFC1	15.2625	-0.18896	0.526681	-0.358775	0.719763	0.905437
TBC1D23	26.4084	-0.783334	0.395514	-1.98054	0.0476425	0.233354
CUL3	39.6564	0.379508	0.350395	1.08309	0.27877	0.622599
USP2	19.6301	-0.451477	0.446689	-1.01072	0.312151	0.652555
NSUN2	32.8249	0.173605	0.350922	0.494712	0.620803	0.862233
FBXO42	16.2302	0.17024	0.477118	0.356808	0.721235	0.90584
MFAP3	20.3574	-0.240288	0.446393	-0.538288	0.590378	0.846815
PI4K2B	60.5589	-1.01379	0.298526	-3.396	0.000683776	0.0103773
BOD1L1	27.0639	0.0427831	0.390996	0.109421	0.912869	0.975587
TRIO	22.5552	-0.118329	0.431133	-0.274461	0.783731	0.931783
VCAN	52.0259	1.07452	0.317718	3.38198	0.000719643	0.0107687
MSR1	17.5911	0.0114716	0.459636	0.0249579	0.980089	0.995793
CDH1	22.8283	-1.3169	0.456475	-2.88493	0.003915	0.040627
MTREX	492.633	-0.559924	0.184086	-3.04164	0.00235296	0.0273793
ZFYVE16	355.957	-1.00573	0.198188	-5.07465	3.88217e-07	1.87396e-05
RIPOR1	39.6169	0.564123	0.428347	1.31698	0.187846	0.510568
RAI14	36.5123	-0.805574	0.358703	-2.2458	0.0247168	0.150964
PNKP	2135.13	0.382547	0.169843	2.25236	0.0242998	0.148903
PHLPP2	402.552	-0.834629	0.190755	-4.3754	1.21211e-05	0.000358459
CTNS	437.691	0.0522221	0.174578	0.299133	0.764839	0.925072
PSMA4	16.1193	0.310363	0.484947	0.639994	0.522176	0.807934
MYO16	23.3966	0.184063	0.449399	0.409575	0.682118	0.888087
LSG1	18.5502	0.207846	0.463579	0.44835	0.653901	0.876864
THAP3	1725.38	0.275533	0.219117	1.25747	0.208584	0.539562
RIPOR3	28.8543	0.522917	0.385792	1.35544	0.175278	0.491748
AIFM2	1496.74	0.317332	0.179769	1.76522	0.0775272	0.313376
SPATA7	657.765	-0.248946	0.16805	-1.48138	0.138505	0.432691
CAPG	33.0581	-0.331148	0.372505	-0.888976	0.374016	0.700824
USH2A	277.74	-0.0893182	0.698053	-0.127953	0.898186	0.970891
ZPBP	227.175	2.10234	0.660229	3.18425	0.00145127	0.0186571
TG	97.6807	1.24597	0.263913	4.72113	2.34539e-06	8.64444e-05
JADE2	51.6831	-0.567205	0.326977	-1.73469	0.0827954	0.326728
ZIC2	55.9526	-0.503018	0.292444	-1.72005	0.0854237	0.332539
CUL7	82.5561	0.196981	0.275241	0.715668	0.474197	0.775355
CTNNA1	79.4781	-0.235368	0.254486	-0.924874	0.355031	0.687202
CNTLN	43.9586	0.289517	0.32658	0.886513	0.375341	0.702076
HSPA5	40.6994	0.436058	0.329209	1.32456	0.185317	0.506777
DSG2	60.2695	0.159676	0.288406	0.553652	0.579817	0.842531
OFD1	4606.58	0.349578	0.164932	2.11953	0.0340461	0.186085
GPM6B	209.92	0.275664	0.223832	1.23156	0.218112	0.550958
PREX2	28.7318	0.420887	0.420727	1.00038	0.317126	0.658427
WDR37	894.751	0.0909564	0.177158	0.51342	0.607657	0.85581
CTPS2	290.683	1.44513	0.248312	5.81981	5.89151e-09	4.11965e-07
POLR2B	33.0647	0.131809	0.376368	0.350213	0.726179	0.907803
TPR	45.8242	0.240509	0.316751	0.759301	0.447673	0.756687
CP	1838.3	-0.599215	0.163437	-3.66634	0.000246051	0.00460239
KATNIP	20.1994	0.108435	0.454157	0.238761	0.811291	0.941681
DTNBP1	24.8609	0.749631	0.433287	1.7301	0.0836122	0.329207
C12orf4	21.6072	1.51904	0.458059	3.31626	0.000912317	0.0128067
ARHGAP6	820.098	0.0682549	0.190233	0.358796	0.719748	0.905437
FAM184B	1425.46	-0.0973472	0.161382	-0.60321	0.546369	0.824386
MAP4	61.2981	-0.30425	0.290159	-1.04856	0.294379	0.635151
USP28	15.335	-0.527234	0.493484	-1.06839	0.285344	0.626756
HDAC9	29.3623	0.263286	0.38724	0.679905	0.496564	0.791425
NOP16	413.396	0.367617	0.180597	2.03557	0.041794	0.213968
CC2D2A	102.297	0.545276	0.261075	2.08858	0.0367455	0.196378
SNX29	39.4695	0.00163717	0.341243	0.00479767	0.996172	0.998206
LMO3	86.912	0.68171	0.357424	1.90729	0.0564835	0.258912
RSF1	57.7113	0.100934	0.281749	0.358242	0.720162	0.905437
VPS13D	23.9938	-0.339609	0.405266	-0.837989	0.402037	0.723714
CELF2	29.01	-0.035605	0.39569	-0.089982	0.928302	0.982151
FAM120A	112.094	-0.0583343	0.231634	-0.251838	0.801167	0.938473
R3HDM1	24.0484	-0.362964	0.423233	-0.8576	0.391113	0.714551
ADAMTS6	16.6334	0.26276	0.505507	0.519794	0.603207	0.852729
UTS2	285.283	-0.48193	0.244225	-1.9733	0.0484612	0.235118
LTBP1	21.1379	-0.251977	0.430117	-0.585834	0.557987	0.831976
ELN	31.1778	1.09252	0.370158	2.95151	0.00316229	0.0342361
ARID1B	128.125	0.0694191	0.219854	0.315751	0.752191	0.91884
NEDD4L	20.148	-0.309697	0.439405	-0.704811	0.480928	0.779529
FOXP3	197.856	0.545999	0.207335	2.63342	0.00845306	0.071334
HEXB	654.08	0.1338	0.178438	0.749842	0.45335	0.76036
DKK3	683.795	0.361891	0.167972	2.15447	0.031203	0.175667
NFE2L3	187.064	1.33445	0.267371	4.99102	6.00617e-07	2.72353e-05
MCUR1	28.3213	0.161028	0.379509	0.424305	0.671343	0.88283
LIMA1	21.3813	-0.28129	0.428328	-0.656716	0.511364	0.801093
SLC4A8	16.088	-0.359919	0.486042	-0.740509	0.458991	0.763829
LAMC3	15.728	-0.917155	0.537442	-1.70652	0.0879117	0.33783
COL23A1	23.2375	0.479952	0.415283	1.15572	0.247795	0.587001
BCAR1	27.3153	-1.77826	0.426968	-4.16485	3.11551e-05	0.000779608
HOMER3	28.3858	0.277761	0.392582	0.707522	0.479242	0.778567
RAD51	39.301	0.493124	0.339125	1.45411	0.145916	0.445429
POLQ	42.4062	-0.201157	0.326681	-0.615761	0.538052	0.81899
PIK3CB	49.6644	-0.0883642	0.317685	-0.278151	0.780897	0.930962
CYBA	31.056	0.199061	0.37161	0.535671	0.592186	0.847663
HEBP2	30.823	-0.0209374	0.366748	-0.0570893	0.954474	0.991003
MPHOSPH9	53.5872	0.141683	0.312628	0.453199	0.650406	0.875305
PLEKHA5	52.4638	0.043889	0.293689	0.14944	0.881206	0.964062
RRP12	20.7506	-0.80432	0.457238	-1.75908	0.0785635	0.316028
TTC17	26.8377	-0.183369	0.415014	-0.441837	0.658607	0.879632
ALX4	59.4332	-0.633481	0.321332	-1.97142	0.0486759	0.235606
FOXN3	99.1393	0.314363	0.259186	1.21289	0.225173	0.558788
NNAT	139.064	0.705347	0.252581	2.79255	0.00522942	0.0501622
MCF2L2	698.808	0.052881	0.176953	0.298842	0.76506	0.925072
NRIP2	268.105	0.106022	0.236619	0.448069	0.654104	0.876864
LAMA3	35.7548	-0.662668	0.353145	-1.87648	0.0605896	0.268217
AP5M1	23.7801	-0.758688	0.417213	-1.81847	0.0689925	0.2923
KCNQ1	810.764	-0.104471	0.189306	-0.551865	0.581041	0.843163
THRAP3	45.5074	-0.256258	0.317074	-0.808197	0.418977	0.735786
PHPT1	24.1415	-0.358126	0.430077	-0.832702	0.405013	0.726169
ARID4B	35.8067	0.322185	0.345061	0.933704	0.350457	0.683912
OPN3	31.6199	-0.225996	0.368537	-0.613226	0.539727	0.819716
PTPRN	154.928	0.81428	0.822064	0.990532	0.321914	0.663154
KIF1B	92.7355	0.686374	0.275581	2.49064	0.0127513	0.0944604
SYNE2	79.6654	0.344436	0.266744	1.29126	0.196614	0.522766
PLEKHH1	55.7369	1.24028	0.303693	4.08399	4.42685e-05	0.00104188
ATP9A	30.0043	-0.718636	0.390335	-1.84108	0.0656102	0.2818
FAM168A	81.7768	0.806509	0.266469	3.02665	0.00247281	0.0285078
GALC	34.4708	0.0313125	0.401797	0.0779313	0.937883	0.985429
NOP58	29.6046	-0.20939	0.37307	-0.561261	0.57462	0.83856
SZRD1	29.9658	-0.1157	0.388243	-0.29801	0.765695	0.925215
CUL1	119.746	0.515815	0.242721	2.12513	0.0335758	0.184716
CYFIP2	72.2838	0.565837	0.333333	1.69751	0.0896004	0.341861
TAB2	42.2168	-0.299788	0.333315	-0.899414	0.368432	0.696289
EIF2AK2	55.9522	-0.0867494	0.305173	-0.284263	0.776209	0.929216
USP36	15.946	-0.110758	0.530213	-0.208893	0.834532	0.949318
KMT2C	242.032	0.329959	0.205986	1.60185	0.109188	0.381738
PUM2	35.1029	-0.0535454	0.347027	-0.154298	0.877375	0.963518
MRPL43	595.615	0.203295	0.193871	1.04861	0.294358	0.635151
ZFR	36.2963	-0.332561	0.350164	-0.949727	0.342251	0.677619
PHF21B	21.4824	-0.634482	0.464986	-1.36452	0.172405	0.486504
IL17RB	476.585	0.577655	0.214189	2.69694	0.00699809	0.0616722
TRAF3IP2	657.289	0.0500668	0.180876	0.276801	0.781933	0.931337
DCBLD2	41.1107	0.754109	0.340542	2.21444	0.0267986	0.159147
GDI2	155.899	-0.114237	0.238903	-0.478173	0.632527	0.867725
ATG5	61.3375	0.905518	0.304284	2.9759	0.0029213	0.0323022
MTA3	83.4902	-0.879818	0.259943	-3.38465	0.000712689	0.0107145
USP13	191.911	0.726356	0.645484	1.12529	0.260466	0.601929
ATP11B	15.8622	-0.256937	0.483213	-0.531726	0.594916	0.849401
CDK14	89.8189	0.250629	0.248413	1.00892	0.313012	0.65363
SEC61A1	75.1696	0.166574	0.271766	0.612931	0.539922	0.819716
PPP1R12A	43.8908	-0.0119851	0.31138	-0.0384901	0.969297	0.993396
CROCC	168.093	-0.0798942	0.225529	-0.354253	0.723149	0.906299
ATP2B4	56.9709	0.128051	0.294571	0.434704	0.663777	0.880408
NDC1	16.1466	0.0139556	0.476165	0.0293082	0.976619	0.994699
FLYWCH1	26.2221	-0.628451	0.402482	-1.56144	0.11842	0.399258
UNKL	164.671	0.182232	0.209871	0.868309	0.385225	0.709801
TBXAS1	55.2727	-0.160552	0.304057	-0.528033	0.597476	0.849644
TARBP1	18.8124	0.158006	0.454406	0.347719	0.728051	0.908425
GATB	25.289	-0.222171	0.397501	-0.558919	0.576217	0.839256
MXD1	54.3046	0.454859	0.307973	1.47694	0.139691	0.434762
CDK17	32.3458	0.711527	0.394479	1.80371	0.0712766	0.297928
SLC2A3	105.317	0.431665	0.282579	1.52759	0.126614	0.41242
PSD	112.839	0.418037	0.241887	1.72823	0.0839473	0.329708
YBX3	59.0608	-0.444054	0.299518	-1.48256	0.138191	0.432522
WNK1	67.4218	0.635939	0.279591	2.27454	0.0229337	0.143111
CCAR1	38.9551	-0.244397	0.359186	-0.680418	0.49624	0.791246
OGFR	17.0882	-0.178578	0.464298	-0.38462	0.700519	0.897326
COL11A1	44.6578	-1.41539	0.339244	-4.1722	3.01676e-05	0.000759981
QSER1	43.4985	-0.270937	0.318806	-0.849849	0.395409	0.718245
ACAA1	28.5186	-0.091717	0.4349	-0.210892	0.832972	0.948743
BCAT1	160.098	0.422362	0.209326	2.01772	0.0436203	0.220608
HDAC7	52.1087	-0.395965	0.322557	-1.22758	0.219604	0.553421
SPAG4	61.6001	-0.05172	0.283948	-0.182146	0.855468	0.95466
NCKAP1	37.3571	-0.120151	0.342668	-0.350632	0.725864	0.907803
MON2	17.4331	0.252216	0.4824	0.522836	0.601088	0.851447
CDH3	105.317	0.481951	0.265985	1.81195	0.0699941	0.294874
GPBP1	30.1698	-0.251619	0.368062	-0.683632	0.494208	0.790507
CS	17.0998	-0.138257	0.513574	-0.269207	0.787771	0.933349
ELMO2	49.6847	-0.0567545	0.300984	-0.188563	0.850435	0.952877
WAPL	22.411	0.649653	0.434152	1.49637	0.134557	0.426152
VMP1	35.2593	-0.0181597	0.385775	-0.0470734	0.962455	0.992071
SEZ6	30.3077	0.115052	0.374094	0.307549	0.758426	0.922595
EIF4B	167.744	-0.403342	0.268918	-1.49987	0.133647	0.424799
BICRA	45.772	-0.190291	0.345538	-0.550711	0.581832	0.843556
SPHK2	53.9145	0.0140635	0.319567	0.0440079	0.964898	0.992071
RPL18	46.5163	-0.260769	0.351637	-0.741585	0.458339	0.763281
U2AF2	53.3864	0.391488	0.305466	1.28161	0.19998	0.527034
EPN1	34.096	-0.589957	0.376993	-1.5649	0.117605	0.397615
MED29	19.2177	0.533443	0.505976	1.05428	0.291752	0.632356
HAGH	38.3899	0.081499	0.348836	0.233631	0.815271	0.94332
RNF4	167.59	-0.395852	0.228281	-1.73405	0.0829083	0.326986
CASP8	66.6314	0.674115	0.29673	2.27181	0.0230979	0.143808
LIMCH1	18.8738	-0.394475	0.469298	-0.840563	0.400593	0.723271
TM7SF3	20.7613	-0.333969	0.431077	-0.774732	0.438498	0.748433
TSPAN32	77.8546	-0.396417	0.667974	-0.593462	0.552872	0.827821
CCN5	17.6797	0.306732	0.486825	0.630066	0.528652	0.812191
ST3GAL6	4582.17	0.303943	0.169355	1.79471	0.0727001	0.301186
ATP2C2	69.3711	0.043063	0.30421	0.141557	0.88743	0.966907
HIPK2	16.9049	-0.332498	0.478806	-0.69443	0.487412	0.784978
TNPO3	23.6615	-0.0166626	0.425472	-0.0391627	0.968761	0.993396
RFXANK	213.663	0.0168772	0.231854	0.0727924	0.941971	0.986008
CTSA	935.868	0.184854	0.204047	0.905937	0.364969	0.69272
SUGP2	165.033	0.306603	0.246795	1.24234	0.214112	0.545739
SNX24	320.106	-0.158832	0.186788	-0.85033	0.395141	0.718245
EYA2	23.4132	0.0189321	0.426604	0.0443786	0.964603	0.992071
CNN2	28.5812	-0.597989	0.39341	-1.52002	0.128507	0.415699
DDX20	33.6474	-0.0294418	0.359011	-0.082008	0.93464	0.984291
BTBD1	112.339	0.185607	0.23361	0.794515	0.426896	0.740388
FAR2	831.888	0.196115	0.179392	1.09322	0.274295	0.617226
BCAS1	162.965	1.03973	0.279983	3.71355	0.000204375	0.00393093
PMS1	48.0555	0.870699	0.317704	2.7406	0.00613274	0.0560943
HMG20B	39.3766	-0.133364	0.336599	-0.396209	0.691951	0.893078
TAF11	52.8424	-0.164202	0.311569	-0.527017	0.598182	0.850227
ANKS1A	17.9722	-0.0258272	0.459118	-0.056254	0.955139	0.991003
AP3D1	139.321	-0.0565699	0.224355	-0.252145	0.800929	0.938389
UHRF1BP1	55.6639	0.719923	0.313715	2.29483	0.0217428	0.138216
GNAI3	17.9442	-0.0232509	0.484069	-0.0480322	0.961691	0.992071
IPO5	62.3873	-0.563728	0.274559	-2.05321	0.0400524	0.208106
PKN2	15.841	0.0999083	0.512528	0.194932	0.845446	0.951804
TRAM2	79.4979	0.912949	0.280296	3.25708	0.00112563	0.0151747
NTN1	51.1859	0.053513	0.299042	0.178948	0.857978	0.955572
DGKA	181.991	0.848667	0.227054	3.73773	0.000185687	0.003618
ANKRD44	18.6296	-0.378305	0.453589	-0.834025	0.404267	0.725227
KARS1	316.234	0.438229	0.196555	2.22954	0.0257778	0.155291
SPEN	65.5057	0.467685	0.272338	1.7173	0.0859246	0.333275
MYLK	202.597	0.379743	0.202368	1.8765	0.0605867	0.268217
ZC3H15	16.4664	0.186829	0.479134	0.389931	0.696588	0.895972
PACC1	21.0874	1.49333	0.446506	3.34447	0.000824396	0.0119076
SLK	18.3374	0.235899	0.461195	0.511495	0.609005	0.856221
SEC61A2	2473.57	0.0403702	0.173531	0.23264	0.816041	0.94332
PRKCQ	247.558	-0.786156	0.611928	-1.28472	0.19889	0.525831
ME1	25.7331	-0.409011	0.407585	-1.0035	0.315619	0.657569
TBC1D1	23.488	-0.603484	0.446728	-1.3509	0.176728	0.493572
CDK13	69.1954	1.10779	0.290874	3.80847	0.000139828	0.00284291
MTHFD2	29.7453	-0.343423	0.373648	-0.919108	0.358039	0.688296
SLC9A7	207.478	1.55941	0.314764	4.95422	7.26203e-07	3.25357e-05
FOXJ2	60.0289	-0.234472	0.347012	-0.675688	0.499239	0.793066
YBX1	163.014	-0.0049009	0.226631	-0.021625	0.982747	0.996042
PDE4A	22.0376	-0.893392	0.454415	-1.96603	0.0492953	0.236731
PPP2R5A	138.709	0.678441	0.248924	2.72549	0.00642059	0.0579479
CTNNA2	90.9929	-1.10044	0.259028	-4.24836	2.15345e-05	0.000581868
ELAVL1	25.5869	0.177949	0.408933	0.435154	0.663451	0.880408
DIP2B	51.1022	-0.304444	0.3064	-0.993616	0.32041	0.661508
NFYC	50.5289	-0.202959	0.364523	-0.556779	0.577679	0.840566
SLC9A3	604.446	0.4713	0.212959	2.2131	0.0268905	0.159177
ASPM	19.2187	0.420543	0.44739	0.939993	0.347221	0.681929
SPI1	29.3736	0.352247	0.384483	0.916158	0.359584	0.689318
CLDN18	389.905	0.681643	0.194736	3.50034	0.000464668	0.00762422
ZBTB11	44.9022	0.352282	0.311333	1.13153	0.257833	0.599362
ATXN3	141.358	0.0112692	0.217298	0.0518607	0.95864	0.991238
FGFR2	28.9038	-0.881731	0.384874	-2.29096	0.0219657	0.139041
EML1	16.9752	-0.421526	0.475991	-0.885575	0.375846	0.702669
TRMT11	15.9753	-0.471772	0.505385	-0.933491	0.350567	0.683948
KIF26A	15.3858	0.515663	0.561981	0.917581	0.358838	0.688773
ARFGEF1	518.778	0.345094	0.24789	1.39213	0.163884	0.475264
MTFR1	6442.96	0.0457051	0.15027	0.304154	0.76101	0.923581
STAG3	1224.8	0.403862	0.191098	2.11338	0.0345685	0.188103
MYO9A	80.0813	-0.453869	0.296965	-1.52836	0.126424	0.412001
PFKP	58.1473	-0.100413	0.300154	-0.334537	0.737974	0.913518
IDI1	28.7454	1.09075	0.394565	2.76444	0.00570201	0.0529968
PLPP1	771.951	0.113816	0.172747	0.658862	0.509985	0.800723
NEO1	16.5083	-0.173926	0.473142	-0.367599	0.713172	0.902319
TRAM1	25.7811	0.24546	0.387782	0.632983	0.526745	0.810467
TNFRSF1A	36.2566	0.0162124	0.371108	0.0436864	0.965154	0.992071
EVI5	16.075	-0.287777	0.51595	-0.557762	0.577007	0.840079
PKM	122.071	0.61718	0.293122	2.10554	0.0352441	0.19105
DHX29	15.1896	0.357543	0.49832	0.717497	0.473067	0.77482
DNTTIP2	32.2672	-0.329943	0.388786	-0.84865	0.396076	0.719157
TP53BP1	1394.58	0.413989	0.162764	2.5435	0.0109748	0.0861632
TRO	22.9316	1.07709	0.429891	2.50549	0.012228	0.0921431
RHOA	118.468	0.373764	0.267898	1.39517	0.162963	0.474617
DHX8	6532.66	0.814114	0.183242	4.44284	8.87806e-06	0.000279099
PRKCZ	359.305	0.576578	0.212314	2.71568	0.00661392	0.0592639
IARS2	34.3018	-0.117358	0.37947	-0.309268	0.757118	0.921848
SYT1	61.5706	0.403341	0.307276	1.31263	0.189307	0.512443
NAV3	22.2281	0.667574	0.507254	1.31605	0.188156	0.510713
PDZD4	30.4639	-0.264547	0.374081	-0.707193	0.479446	0.778645
ROCK1	22.8506	-0.644159	0.420174	-1.53308	0.125257	0.411221
CBFB	16.3777	0.224804	0.487579	0.461061	0.644755	0.872646
PDK3	23.418	1.13101	0.434145	2.60514	0.00918355	0.0755069
RASSF1	16.0606	0.253757	0.479351	0.529377	0.596544	0.849644
MEF2A	71.1119	0.0704749	0.292061	0.241302	0.809321	0.940469
OTUD5	59.4007	0.747679	0.299434	2.49697	0.0125259	0.0935316
TFE3	18.3768	0.784754	0.458211	1.71265	0.0867772	0.335192
ACSL4	17.779	0.254414	0.48059	0.529379	0.596542	0.849644
GRIPAP1	17.0817	-0.121691	0.479591	-0.25374	0.799696	0.937605
ATP11A	33.6697	-0.581685	0.373129	-1.55894	0.119011	0.400557
TTC7A	45.232	-0.29493	0.326471	-0.90339	0.366319	0.693697
IP6K2	18.7361	-0.0776613	0.445068	-0.174493	0.861478	0.957454
SRBD1	22.4633	0.12242	0.433352	0.282496	0.777564	0.929788
PSME4	29.0857	-0.159106	0.377224	-0.421781	0.673185	0.882996
ERLEC1	29.5953	1.08035	0.413026	2.61571	0.00890433	0.0737787
TRPC7	80.7084	-0.786089	0.317681	-2.47446	0.0133439	0.0969309
MAST4	50.5636	0.0440616	0.305693	0.144137	0.885392	0.965695
SDK2	52.3284	-0.550498	0.328701	-1.67477	0.0939795	0.351402
NUP133	17.2959	-0.761788	0.481021	-1.58369	0.113265	0.388381
NUCKS1	124.937	0.0543134	0.24348	0.223071	0.82348	0.944402
VPS35	16.5108	0.671886	0.500718	1.34185	0.179646	0.496898
DNAJA2	21.0982	-0.731304	0.431762	-1.69377	0.0903096	0.343167
KCNAB2	16.0118	0.0714789	0.516734	0.138328	0.889981	0.967635
RORA	165.951	0.276773	0.220692	1.25411	0.209802	0.541566
ATP1B3	23.9199	0.348538	0.421178	0.827532	0.407936	0.729056
PIGB	79.8571	0.113238	0.257048	0.440534	0.65955	0.8798
MAPK6	1682.91	0.267482	0.180682	1.4804	0.138766	0.433143
GNB5	48.7562	-0.0677662	0.305929	-0.22151	0.824696	0.944606
HDHD5	125.939	0.878777	0.23543	3.73265	0.000189478	0.00367273
UFD1	163.424	0.100984	0.211164	0.478226	0.632489	0.867725
GUCY2C	56.2245	0.30667	0.316258	0.969684	0.332204	0.669241
ELP1	16.2735	-0.0811181	0.475998	-0.170417	0.864682	0.958507
NUCB2	18.0334	-0.0691979	0.453299	-0.152654	0.878671	0.96382
PFN2	293.87	-0.181171	0.184669	-0.981056	0.326565	0.666129
SPTB	252.51	0.066783	0.255357	0.261528	0.793685	0.935831
SLC44A1	29.0928	-0.890887	0.374269	-2.38034	0.0172968	0.117456
SMG6	20.331	-0.275275	0.44502	-0.618567	0.536202	0.817436
EXOC5	25.1412	0.0683312	0.414465	0.164866	0.86905	0.960834
FGF22	16.2688	1.56971	0.560442	2.80084	0.0050969	0.0491431
FSTL3	136.056	0.623868	0.251909	2.47656	0.0132657	0.0968331
DGCR2	20.1827	0.272905	0.446802	0.610796	0.541335	0.82041
POLB	34.6143	-0.0256648	0.349287	-0.0734777	0.941426	0.986008
WIPI1	283.249	0.1174	0.190897	0.614992	0.53856	0.819093
GBA2	183.916	0.18387	0.208096	0.883584	0.376921	0.703327
PABPC1	176.119	-0.438521	0.204275	-2.14672	0.0318154	0.178309
CSNK2A2	61.8189	-0.145965	0.278939	-0.523286	0.600775	0.851447
PTPN21	50.1605	0.583194	0.304121	1.91764	0.0551566	0.255373
EIF2B3	16.5918	-0.597784	0.481376	-1.24183	0.214301	0.545739
TCOF1	60.2918	-0.282812	0.301626	-0.937627	0.348436	0.683023
OSBPL3	20.4358	-0.232561	0.454976	-0.51115	0.609246	0.856221
ATP2B1	24.5434	0.13432	0.403854	0.332596	0.739439	0.913923
NCK2	18.6107	-0.267225	0.447802	-0.596748	0.550676	0.826843
MAP4K4	85.6536	0.150494	0.25959	0.579737	0.562092	0.835267
RPL31	702.87	-0.139234	0.17021	-0.818016	0.413348	0.732676
WDR1	23.553	-0.138618	0.435876	-0.318022	0.750468	0.918385
RPS6KA2	36.9196	-0.349878	0.358654	-0.97553	0.329297	0.667925
VASH1	360.641	0.199011	0.186293	1.06827	0.285399	0.626756
LMCD1	68.6799	-0.455348	0.302771	-1.50393	0.132598	0.423743
BUD23	469.963	0.291408	0.180386	1.61547	0.106209	0.376256
ATP6AP1	15.1588	-0.457898	0.545106	-0.840017	0.400899	0.723451
TCF3	84.2267	-0.0172258	0.255522	-0.0674139	0.946252	0.987566
DAZAP1	36.5387	-0.145252	0.354937	-0.409234	0.682368	0.888087
HLTF	32.8913	-0.536876	0.358889	-1.49594	0.13467	0.426228
MYO3B	62.1826	1.03	0.75246	1.36885	0.171047	0.485142
CYBRD1	19.012	0.119291	0.459932	0.259367	0.795352	0.935831
PDCD2	21.7609	-0.591289	0.43859	-1.34816	0.177607	0.494457
ACTN1	42.9822	-0.088205	0.361317	-0.244121	0.807137	0.939579
ZFYVE26	98.9211	-0.49407	0.265586	-1.8603	0.0628433	0.274005
EPN2	54.0943	-0.611978	0.370703	-1.65086	0.0987676	0.361182
PTPN18	24.0243	0.239239	0.425585	0.562142	0.57402	0.83856
SPEG	33.6065	0.614258	0.384025	1.59953	0.109704	0.382219
LNX1	1020.89	0.224202	0.184613	1.21444	0.224579	0.558111
TFRC	15.5987	-0.423187	0.515886	-0.820311	0.412039	0.731753
SREBF1	90.4237	0.86911	0.253142	3.43329	0.000596306	0.00935338
TRPC5	41.8829	0.534791	0.337319	1.58542	0.112872	0.388101
AFF4	165.784	-0.188338	0.23316	-0.807763	0.419227	0.735786
PALS1	314.132	0.534454	0.240253	2.22455	0.0261114	0.156347
SMC1A	32.4117	0.128604	0.377565	0.340614	0.733394	0.911958
MARK2	19.6217	-0.0486596	0.434261	-0.112051	0.910783	0.975179
HMMR	46.1381	-0.372478	0.313242	-1.18911	0.234398	0.569766
CHFR	43.9106	-0.220532	0.345526	-0.63825	0.523311	0.808635
TRHDE	142.025	-1.75578	0.251905	-6.97	3.16931e-12	3.63283e-10
P4HA2	381.568	0.367524	0.19508	1.88397	0.0595697	0.266727
NFATC3	427.348	-0.792665	0.175882	-4.50679	6.58153e-06	0.000215035
TRNT1	497.13	0.293371	0.185807	1.5789	0.114358	0.390164
ACADVL	127.286	0.377166	0.232603	1.6215	0.10491	0.37378
STK10	17.7429	-0.0728422	0.465099	-0.156617	0.875547	0.962711
FBXW11	17.4128	-0.810739	0.46953	-1.72671	0.0842206	0.330435
CRMP1	1907.67	0.798847	0.153693	5.19769	2.01782e-07	1.0412e-05
EVC	98.192	0.158085	0.349744	0.452	0.651269	0.875776
DERL2	46.0235	0.587009	0.319959	1.83464	0.0665594	0.284407
SIDT1	39.5009	-0.293476	0.342433	-0.857032	0.391427	0.714551
SCARB1	42.2165	0.260964	0.326772	0.79861	0.424517	0.738316
CYP2W1	17.6068	-0.265122	0.525629	-0.50439	0.613987	0.858664
MCM2	23.4471	-0.0774843	0.410899	-0.188573	0.850428	0.952877
SELENOO	62.6008	1.4914	0.376418	3.96209	7.42956e-05	0.00161125
ALPK1	22.9109	0.323008	0.443453	0.728393	0.466373	0.770118
LLGL2	43.5478	-0.640462	0.359312	-1.78247	0.0746728	0.307148
PDE8A	22.2492	-0.0966061	0.427866	-0.225786	0.821368	0.943943
FNDC8	316.912	-0.191411	0.193839	-0.98747	0.323412	0.664206
PPP2R3A	52.4866	0.244142	0.296133	0.824435	0.409692	0.729864
FERMT2	37.3178	0.0379012	0.340565	0.111289	0.911387	0.975179
IGF2BP2	30.3655	-0.45233	0.377669	-1.19769	0.231037	0.566831
MAP3K13	878.469	-0.400047	0.185081	-2.16147	0.0306589	0.173338
ST6GAL1	165.833	0.402005	0.208585	1.92729	0.0539429	0.252566
FRY	48.3397	-0.831092	0.315612	-2.63327	0.00845673	0.071334
PICALM	17.5298	0.0326788	0.48337	0.0676062	0.946099	0.987566
GLI2	27.6405	-0.407085	0.398585	-1.02133	0.3071	0.646997
CLASP1	73.7538	0.113895	0.262359	0.434118	0.664203	0.880654
MRPS34	84.2177	0.465121	0.309024	1.50513	0.132291	0.422991
NOTCH3	31.3145	0.106043	0.379831	0.279184	0.780103	0.930539
CLNS1A	114.769	0.0991937	0.235838	0.420601	0.674047	0.883071
TEAD2	16.7646	0.154562	0.488562	0.316361	0.751729	0.918575
CDHR2	103.757	0.124297	0.286924	0.433206	0.664865	0.881226
MGLL	20.8763	-0.0828913	0.444329	-0.186554	0.85201	0.953667
NTN4	717.191	0.0861929	0.206165	0.418077	0.675891	0.884123
BCS1L	90.8316	0.303604	0.267684	1.13419	0.256716	0.598275
SLC24A1	73.1867	0.788746	0.278179	2.8354	0.00457689	0.0454168
ZNF532	34.5611	0.0370081	0.349659	0.10584	0.915709	0.976807
LMAN1	15.0458	-0.272384	0.505443	-0.538902	0.589955	0.846546
HACD3	36.9535	-0.0942796	0.346454	-0.272127	0.785524	0.932798
ENO1	159.134	0.0333727	0.254878	0.130936	0.895826	0.970232
SLC12A1	21.0921	0.441775	0.452262	0.976813	0.328662	0.667925
MYDGF	980.809	0.300928	0.179189	1.67939	0.0930764	0.348897
ANO8	510.558	0.162669	0.204724	0.794574	0.426861	0.740388
TACR2	28.0767	0.150887	0.424344	0.355576	0.722158	0.90584
ACTR6	222.526	-0.0493595	0.198627	-0.248504	0.803745	0.93904
EIF4G3	39.8653	-0.179137	0.339316	-0.527935	0.597544	0.849644
SEMA3A	45.6765	0.419296	0.326372	1.28472	0.198891	0.525831
ACAT1	26.6554	0.351871	0.449735	0.782397	0.433981	0.746276
CELSR1	26.8982	0.183491	0.406937	0.450907	0.652057	0.875784
ZNF638	55.5423	0.190074	0.292697	0.649389	0.516087	0.80445
SLC25A40	15.1086	-0.165087	0.508998	-0.324338	0.745682	0.915366
ADD2	75.9856	0.715677	0.299353	2.39075	0.0168141	0.115196
RASAL2	79.7357	-0.588424	0.260292	-2.26063	0.0237819	0.147207
VPS9D1	646.53	0.809244	0.466178	1.73591	0.0825797	0.326728
MARK3	28.6491	-0.306104	0.38584	-0.793345	0.427577	0.740725
SLC25A3	49.3786	0.353354	0.324549	1.08875	0.276262	0.619732
FNDC3B	18.9836	-0.530754	0.510606	-1.03946	0.298591	0.640505
FRYL	148.99	-0.429192	0.2279	-1.88325	0.0596668	0.267002
TMEM131	17.9585	-0.560608	0.46319	-1.21032	0.226156	0.560113
FSCN1	78.3067	0.94595	0.29732	3.1816	0.00146466	0.0186898
ACTB	153.072	-0.0683335	0.23223	-0.294249	0.768568	0.926607
DLG1	24.8441	-0.0595445	0.411143	-0.144827	0.884848	0.965538
RAB7A	38.8064	0.452039	0.345726	1.30751	0.19104	0.513975
SART3	21.6248	-0.326489	0.445708	-0.732519	0.463852	0.768516
ARHGAP15	21.019	-0.0856079	0.440599	-0.194299	0.845942	0.951804
TUBA3D	52.361	0.758656	0.342634	2.21419	0.0268158	0.159147
EXOSC7	92.4499	0.0765469	0.269245	0.284302	0.776179	0.929216
MKRN2	3007.39	0.17078	0.161409	1.05806	0.290027	0.631357
RBM7	139.824	0.269548	0.252997	1.06542	0.286686	0.627947
RBMS2	221.478	0.22352	0.21469	1.04113	0.297816	0.639386
BAZ2A	33.4766	0.00252669	0.403339	0.00626442	0.995002	0.998206
PTPN23	26.5679	0.510748	0.418762	1.21966	0.222593	0.555728
MLH1	25.2527	0.566712	0.406642	1.39364	0.163427	0.475018
FMO4	99.4683	-0.527848	0.302694	-1.74383	0.0811882	0.323284
KLHL20	24.462	0.820042	0.414075	1.98042	0.0476564	0.233354
SLC46A1	696.789	0.808547	0.18004	4.49092	7.0916e-06	0.000228704
ANKRD13A	213.822	0.382022	0.229503	1.66456	0.096	0.356462
TPD52	16.1058	-0.419933	0.482336	-0.870623	0.38396	0.709434
ACACB	15.9947	0.134336	0.485389	0.27676	0.781964	0.931337
TRAF4	17.1226	0.456367	0.477758	0.955226	0.339463	0.675493
ICAM3	373.22	0.711509	0.208859	3.40664	0.000657672	0.0100454
NT5C2	408.126	-0.439802	0.175944	-2.49967	0.012431	0.0929155
GPC4	80.7401	-0.646991	0.269824	-2.39782	0.0164928	0.113418
MBNL3	231.096	1.32204	0.214281	6.16967	6.84317e-10	5.81825e-08
ARHGEF1	54.4063	-0.444836	0.326825	-1.36108	0.173488	0.488352
RARB	42.3961	0.0268789	0.323933	0.0829766	0.93387	0.984142
TOP2B	48.2664	-0.0457987	0.329477	-0.139004	0.889447	0.967635
TM9SF3	62.265	-0.103817	0.273173	-0.380042	0.703914	0.898609
PPP1R12B	238.179	-1.65435	0.244928	-6.75442	1.4341e-11	1.51126e-09
GTF3C1	20.4654	-0.500112	0.464645	-1.07633	0.28178	0.623507
PAK3	16.375	-0.294221	0.490306	-0.600075	0.548456	0.82583
SNRPA	24.4701	0.567829	0.405348	1.40084	0.161261	0.472049
SPAG6	23.5294	0.680135	0.422074	1.61141	0.10709	0.37759
DYNC1I2	17.0734	0.256103	0.47593	0.538111	0.590501	0.846815
POLD3	16.435	0.0730538	0.474682	0.153901	0.877688	0.96358
CAPZB	32.7064	-0.22457	0.35505	-0.632504	0.527057	0.810741
GPR137B	219.617	-0.764876	0.244098	-3.13348	0.00172745	0.0213281
JADE1	38.5102	0.325626	0.335793	0.969721	0.332185	0.669241
SLC25A43	14.9981	-0.731205	0.510795	-1.4315	0.152286	0.456375
UBE2A	2204.07	0.0161016	0.167221	0.0962894	0.923291	0.980396
FGFR1	100.689	-0.440695	0.242153	-1.8199	0.0687744	0.291706
SMC1B	28.2014	1.34177	0.411285	3.26239	0.00110476	0.0149202
FBLN1	38.0735	-0.176563	0.368204	-0.479523	0.631566	0.867632
CST7	17.0801	0.205872	0.543629	0.3787	0.704911	0.898957
PIAS2	285.962	-2.13222	0.226425	-9.4169	4.64598e-21	1.6553e-18
AMPH	42.412	-0.353341	0.370596	-0.953438	0.340368	0.676038
NEBL	38.0703	-0.350856	0.335034	-1.04723	0.294995	0.636067
UBE2K	40.5605	-0.0608481	0.330376	-0.184179	0.853873	0.954104
N4BP2	21.0042	0.137031	0.424708	0.322647	0.746962	0.916643
ADCY2	32.4019	0.240015	0.393562	0.609853	0.541959	0.82117
PPP2R5C	79.676	-0.261063	0.310838	-0.839868	0.400982	0.723451
RBFOX1	106.594	-0.0737297	0.253327	-0.291046	0.771016	0.92749
GNB1	91.781	0.244896	0.251518	0.973673	0.330219	0.668841
MLLT10	231.338	0.347728	0.201733	1.7237	0.0847614	0.331167
ZCWPW1	44.0202	0.234719	0.368174	0.637522	0.523785	0.808867
NRDC	78.5513	0.372841	0.255649	1.45841	0.144727	0.444048
PCM1	27.4767	-0.160925	0.379054	-0.424542	0.671171	0.88283
TNRC6C	38.0391	0.341243	0.34881	0.978305	0.327924	0.667458
CBFA2T2	19.7502	-0.33261	0.463831	-0.717093	0.473316	0.77482
BRINP1	34.539	1.22012	0.372994	3.27114	0.00107114	0.0145714
ITCH	69.6211	0.253223	0.300025	0.844006	0.398666	0.721533
PKD2L2	630.951	0.385969	0.176645	2.185	0.0288887	0.167166
MYH7B	57.434	0.388429	0.300508	1.29258	0.196158	0.522297
TP73	106.647	-0.0653352	0.244529	-0.267188	0.789325	0.933973
UBE2D4	53.0554	0.542136	0.327113	1.65734	0.0974517	0.359711
CLUL1	628.135	-0.0929234	0.203043	-0.457654	0.647201	0.874545
RUNX1T1	25.1185	-0.113868	0.513858	-0.221595	0.824629	0.944606
CDH17	35.2573	-0.36078	0.42042	-0.858141	0.390815	0.714551
THOC1	108.069	0.27258	0.244154	1.11642	0.264241	0.607389
XRCC5	67.1219	-0.301516	0.272322	-1.10721	0.268205	0.611412
LXN	1550.46	0.173195	0.188189	0.920326	0.357403	0.688144
SP140	83.5186	0.331558	0.271034	1.22331	0.221214	0.554877
TNS1	42.1927	-1.23363	0.332536	-3.70975	0.000207465	0.00396996
REXO1	23.0566	-0.586574	0.442039	-1.32697	0.184517	0.505514
SAR1A	39.8117	-0.132796	0.325804	-0.407593	0.683572	0.888343
CDC14A	66.7618	0.435317	0.281347	1.54726	0.1218	0.405106
RAPGEF3	122.859	0.273042	0.263143	1.03762	0.299447	0.641223
CEACAM1	109.157	-0.857379	0.279274	-3.07003	0.00214039	0.0253392
SENP1	71.7252	0.166553	0.272211	0.611854	0.540634	0.819993
LIPE	148.902	0.247983	0.211529	1.17233	0.241064	0.578089
PAFAH1B3	28.7341	-0.319382	0.385295	-0.828929	0.407145	0.728595
OPHN1	40.4489	-0.285198	0.323904	-0.880502	0.378587	0.704975
KIF22	21.1093	-0.677239	0.472266	-1.43402	0.151566	0.455599
CARMIL1	26.0606	-0.360826	0.407281	-0.885938	0.375651	0.702479
PGM1	21.8328	0.0322848	0.429501	0.0751682	0.940081	0.985969
DDX1	63.3035	-0.0173667	0.303666	-0.0571902	0.954394	0.991003
DNM2	748.356	0.286775	0.169669	1.6902	0.0909895	0.344661
EPB41L2	45.1568	-0.118552	0.313097	-0.378644	0.704952	0.898957
RIMS1	16.7407	-0.478376	0.514496	-0.929796	0.352477	0.685809
CRYBG3	278.012	0.496722	0.197481	2.51529	0.0118934	0.0906172
EPHA6	44.6474	0.567559	0.356429	1.59235	0.111307	0.38502
SCTR	245.393	-1.52496	0.255878	-5.95969	2.52711e-09	1.87369e-07
RIF1	62.0826	-0.725733	0.295383	-2.45692	0.0140134	0.100525
RAB21	16.7119	0.386039	0.483387	0.798612	0.424515	0.738316
SLC4A4	20.3123	-0.193316	0.440215	-0.43914	0.66056	0.87985
SMARCA2	47.2458	-1.05779	0.311272	-3.39827	0.000678138	0.0103337
SESN1	37.1731	0.967609	0.360335	2.6853	0.00724636	0.0635607
SRCAP	32.8441	0.341917	0.376938	0.907092	0.364358	0.692632
CPB2	47.8653	-0.0887753	0.35437	-0.250516	0.802189	0.93858
CHRNA3	558.176	-0.0711098	0.187868	-0.378509	0.705052	0.898957
KCNN2	33.6696	-0.305202	0.354792	-0.86023	0.389662	0.713985
PSEN1	16.5495	0.517392	0.483561	1.06996	0.284636	0.625815
MOK	31.7768	-0.534005	0.365409	-1.46139	0.143909	0.442552
HSP90AA1	756.943	-0.142757	0.170469	-0.837435	0.402348	0.723714
RBL1	15.5656	0.136146	0.528226	0.257742	0.796606	0.935962
DLGAP4	628.072	1.3066	0.518271	2.52107	0.0116999	0.089812
IGSF9B	18.4673	0.711395	0.461907	1.54012	0.12353	0.408961
MAGI3	30.7485	0.62439	0.383095	1.62986	0.103132	0.370632
COL4A4	36.573	-0.359321	0.361137	-0.994973	0.319749	0.660742
TCF7	85.2302	0.421238	0.300528	1.40166	0.161017	0.471886
OSTM1	35.1815	-0.0885525	0.346397	-0.255639	0.79823	0.936987
PCNP	6723.93	-0.0617048	0.168154	-0.366954	0.713654	0.902319
EXD2	18.0251	0.0407581	0.497472	0.0819304	0.934702	0.984291
ARG2	2771.11	0.16703	0.161654	1.03325	0.301485	0.642654
MEF2C	28.2484	-1.75836	0.473907	-3.71035	0.000206971	0.00396996
UBA5	186.282	0.499885	0.20195	2.47529	0.0133128	0.0969309
CDC14B	219.616	0.138055	0.220862	0.625073	0.531923	0.814537
ZNF510	24.8535	2.34224	0.469416	4.9897	6.04747e-07	2.72573e-05
LRP2	86.643	-1.39302	0.338698	-4.11285	3.90799e-05	0.000946265
ZNF506	247.456	0.344817	0.220274	1.5654	0.117489	0.397402
JMJD4	195.152	-0.00143397	0.271791	-0.00527601	0.99579	0.998206
CADPS2	119.566	-1.04159	0.27412	-3.79975	0.000144844	0.00292897
PHLPP1	31.62	-0.4959	0.383048	-1.29462	0.195453	0.521718
ATP8B1	584.742	0.360717	0.175545	2.05483	0.0398951	0.20767
IL12RB2	85.4051	-0.835772	0.258028	-3.23907	0.00119918	0.0159365
SMARCD3	201.987	-0.374987	0.197417	-1.89946	0.0575037	0.261864
WDR70	19.1474	0.0790933	0.450352	0.175625	0.860588	0.956749
STRADB	504.745	0.192427	0.174151	1.10494	0.269184	0.611999
CCNT2	19.5224	0.0160691	0.450944	0.0356344	0.971574	0.993641
FAM135A	25.575	-0.552461	0.394345	-1.40096	0.161227	0.472049
EPB41L3	46.9443	-0.384021	0.314817	-1.21982	0.222531	0.555728
COBLL1	16.0375	-0.835923	0.50057	-1.66994	0.0949308	0.354001
NFE2L1	28.8453	0.214199	0.399312	0.53642	0.591668	0.84757
GSK3B	29.4264	0.165722	0.377507	0.438992	0.660667	0.87985
ITGB5	65.6189	-0.0352392	0.288939	-0.121961	0.90293	0.972746
ERC1	39.1394	-0.430421	0.333805	-1.28944	0.197246	0.523878
XPO1	97.6786	-0.163503	0.255019	-0.64114	0.521432	0.807934
RNF13	239.739	1.25236	0.306187	4.09017	4.31055e-05	0.00102386
TRPM3	156.273	-0.918286	0.267733	-3.42986	0.000603899	0.00940294
DOP1A	2389.75	0.00569211	0.157444	0.0361533	0.97116	0.993467
LYRM2	815.588	0.53186	0.189278	2.80993	0.00495518	0.0482115
KAT6A	17.7599	0.243425	0.47326	0.514359	0.607001	0.85581
TUT7	31.2637	0.559512	0.371113	1.50766	0.131642	0.42208
ULK2	32.6094	-1.52137	0.400482	-3.79886	0.000145363	0.00293156
GRHL2	158.851	-0.166185	0.231498	-0.717869	0.472838	0.77482
TNPO1	29.6254	0.0840603	0.374358	0.224545	0.822333	0.944245
ITGAE	1362.66	0.073179	0.16966	0.431326	0.666231	0.881268
DIS3	566.721	0.168478	0.172417	0.977155	0.328493	0.667925
TDRD3	133.796	0.818549	0.305895	2.67592	0.00745249	0.0648367
PDS5B	20.6484	-0.262225	0.448069	-0.585233	0.558391	0.831984
OXCT1	15.5437	0.99829	0.502916	1.985	0.0471442	0.232329
SLC27A5	307.86	0.322085	0.181918	1.7705	0.0766435	0.310643
ZNF324	27.9424	0.784554	0.419845	1.86868	0.0616677	0.270659
ZNF671	38.2542	0.325459	0.369297	0.881293	0.378159	0.704675
ZNF586	627.718	-0.0181281	0.161724	-0.112093	0.91075	0.975179
ZNF446	39.6144	0.995766	0.336938	2.95534	0.00312323	0.0339652
RPS5	20.6289	-1.072	0.48839	-2.19496	0.0281666	0.164312
FAT1	52.0674	0.14163	0.311916	0.454064	0.649782	0.874967
CHMP2B	15.4512	-0.290424	0.505056	-0.575034	0.565268	0.835838
PPIE	47.373	-1.01069	0.363539	-2.78013	0.00543365	0.0515335
STARD7	45.9496	0.269501	0.319906	0.842437	0.399544	0.722447
REST	745.277	-0.424747	0.18014	-2.35787	0.0183799	0.122453
GSTP1	25.5598	-1.3266	0.415949	-3.18932	0.00142609	0.0183966
APLP2	100.478	-0.275445	0.272445	-1.01101	0.31201	0.652448
FAM234B	22.7231	-0.699357	0.433852	-1.61197	0.106968	0.37759
SLCO1A2	278.821	-0.832964	0.231454	-3.59884	0.000319642	0.00570778
WBP11	34.5333	-0.171442	0.347831	-0.492888	0.622091	0.863221
EIF3I	985.36	0.251348	0.179815	1.39781	0.162169	0.473093
NKAIN1	34.1344	0.139472	0.351744	0.396515	0.691725	0.893078
NCOA1	20.3139	0.383139	0.445525	0.859972	0.389805	0.713985
AGBL5	1463.93	0.2397	0.168542	1.42219	0.15497	0.45961
EFR3B	17.5398	-0.566755	0.473312	-1.19742	0.231142	0.566831
KIF3C	23.0628	-0.08715	0.416163	-0.209413	0.834126	0.949175
RAB10	19.6497	0.0183229	0.467985	0.0391527	0.968769	0.993396
HADHA	276.776	-0.16616	0.193931	-0.856801	0.391555	0.714551
MAPRE3	53.3307	0.0747073	0.303013	0.246548	0.805258	0.939142
CAD	16.5011	-0.33692	0.503289	-0.669436	0.503217	0.79499
ATRX	39.4272	-0.342946	0.347826	-0.98597	0.324148	0.664206
MECOM	16.3583	-0.398792	0.47818	-0.833978	0.404293	0.725227
SCAMP1	20.8284	-0.493609	0.438202	-1.12644	0.259978	0.601657
PREP	60.3347	0.488099	0.289408	1.68654	0.0916915	0.345655
SEH1L	23.1723	-0.11877	0.458046	-0.259297	0.795406	0.935831
WDR47	18.0791	-0.499135	0.462722	-1.07869	0.280724	0.623183
MAP3K4	53.3875	0.742101	0.30477	2.43495	0.0148938	0.104929
ABCB1	21.9523	0.324062	0.416782	0.777532	0.436845	0.747764
ZNF213	493.568	0.163201	0.183128	0.891188	0.372828	0.699123
MTIF2	25.2401	0.0471668	0.41965	0.112395	0.91051	0.975179
DDHD2	3612.89	0.0109172	0.151809	0.071914	0.94267	0.986166
EPS15	19.3585	-0.682135	0.486883	-1.40102	0.161207	0.472049
MGST2	768.39	1.53806	0.194203	7.91983	2.37836e-15	4.34022e-13
POMGNT1	166.378	0.119045	0.21881	0.544054	0.586404	0.845616
RAD54L	185.311	0.679954	0.204231	3.32934	0.000870521	0.0124062
MAST2	38.2178	0.0350821	0.353838	0.0991475	0.921021	0.979127
DNAJA1	46.6695	0.56607	0.311005	1.82013	0.0687392	0.291706
B4GALT1	19.0333	0.615408	0.475464	1.29433	0.195552	0.521796
DIMT1	6856.67	0.145638	0.160474	0.907553	0.364114	0.692632
EIF2AK1	1234.59	0.185384	0.215337	0.860902	0.389292	0.713893
SNX10	51.7941	1.72145	0.331858	5.18732	2.13345e-07	1.08588e-05
SEPHS1	74.6204	0.511252	0.299643	1.70621	0.0879698	0.33788
FAT2	270.329	-0.306366	0.192887	-1.58832	0.112214	0.386549
TMED2	46.9444	0.366529	0.337473	1.0861	0.277434	0.621501
ERO1B	47.6125	0.0109548	0.322219	0.033998	0.972879	0.994125
ZFAND6	15.0272	-0.835345	0.523783	-1.59483	0.11075	0.384177
HSD17B2	133.525	-0.16204	0.252922	-0.640674	0.521734	0.807934
TXLNG	45.2526	0.82288	0.327526	2.51241	0.011991	0.0911751
LAT2	125.205	0.433817	0.261916	1.65632	0.0976565	0.359892
HUWE1	77.6505	-0.134434	0.270088	-0.49774	0.618667	0.861185
MYBPC2	28.2501	-0.884016	0.397201	-2.22562	0.02604	0.156347
MTMR2	4406.21	-0.00353021	0.159643	-0.0221131	0.982358	0.996042
TRIP6	16.8901	-0.164541	0.485933	-0.338609	0.734904	0.912357
FTL	22.2747	0.0419278	0.447253	0.0937453	0.925312	0.980396
SRRT	166.898	0.393914	0.210648	1.87	0.0614832	0.27062
NLK	18.9974	-0.50942	0.468967	-1.08626	0.277364	0.621501
ADAMTS2	15.0656	0.409868	0.520223	0.787871	0.430772	0.743435
ATXN7L3	16.3861	-0.0797913	0.519525	-0.153585	0.877937	0.96358
PSMC5	30.7105	0.00380833	0.38889	0.00979283	0.992187	0.998206
UIMC1	23.7146	-0.311836	0.407643	-0.764973	0.444288	0.753696
MMP2	22.1404	0.526005	0.421038	1.24931	0.211553	0.543186
GNAO1	21.1907	0.920138	0.42828	2.14845	0.0316781	0.177806
OGFOD1	34.1566	1.11654	0.375861	2.97062	0.002972	0.0327721
NOP14	232.977	0.946606	0.280127	3.3792	0.000726967	0.0108149
ADD1	35.1895	0.396705	0.351652	1.12812	0.25927	0.600761
RTRAF	144.32	-0.965702	0.242683	-3.97927	6.91283e-05	0.00153023
NID2	143.55	0.508618	0.2612	1.94724	0.0515064	0.243906
SF3B2	86.8087	-0.111606	0.251499	-0.443762	0.657214	0.87877
GNAS	386.626	-0.294888	0.178067	-1.65605	0.0977125	0.359892
DNM1L	1460.76	-0.101428	0.170525	-0.594801	0.551977	0.827159
ERGIC2	20.9913	-0.897587	0.440008	-2.03994	0.0413566	0.212667
AAMDC	805.982	0.166401	0.172444	0.964957	0.334566	0.671024
RFX2	39.6163	0.0359945	0.327115	0.110036	0.912381	0.975348
ALG6	27.6782	0.0860311	0.384094	0.223984	0.82277	0.944294
PTPN4	24.9193	-0.707598	0.404929	-1.74746	0.0805576	0.322144
DDX18	20.2503	-0.193912	0.442181	-0.438535	0.660999	0.87985
KHSRP	83.0352	0.179087	0.257522	0.695423	0.48679	0.78478
GNA11	15.6899	-0.999879	0.499273	-2.00267	0.0452129	0.22724
DNMT3B	245.172	-0.699308	0.221168	-3.16188	0.00156753	0.0197097
TPX2	28.4655	-0.0916721	0.387756	-0.236417	0.813109	0.942385
EPB41L1	19.2096	0.261709	0.46362	0.564491	0.57242	0.838048
ANKRD10	52.7082	-0.30348	0.311108	-0.975484	0.32932	0.667925
DOCK3	58.9966	-0.315112	0.292145	-1.07861	0.28076	0.623183
C3orf18	58.8137	0.0847682	0.286379	0.296	0.76723	0.925855
KIF9	308.364	0.742416	0.18692	3.97184	7.13194e-05	0.0015591
PPP1R13B	770.859	0.107311	0.166857	0.643128	0.520141	0.807071
ATRN	126	0.146958	0.224817	0.653679	0.513319	0.802319
SMOX	24.7846	-0.0703914	0.408152	-0.172464	0.863073	0.957953
DNAAF9	15.9659	0.180719	0.491086	0.367999	0.712874	0.902319
MAVS	38.7118	0.569712	0.3452	1.65038	0.0988646	0.361184
XRN2	40.8396	0.429918	0.333572	1.28883	0.197457	0.523892
KIZ	445.985	-0.130567	0.18072	-0.722481	0.469999	0.773086
DYNLL1	596.091	0.0238518	0.173976	0.137098	0.890953	0.96767
SNX5	19.5732	-0.223942	0.454088	-0.493168	0.621894	0.863221
MAPKAPK5	41.78	-0.0688373	0.336934	-0.204305	0.838115	0.94983
ESF1	20.9969	-0.634492	0.436306	-1.45424	0.14588	0.445429
ANAPC5	26.346	-0.74163	0.392405	-1.88996	0.0587628	0.265017
SLC23A2	15.2296	-0.0276142	0.510108	-0.0541339	0.956828	0.991238
SLC8B1	120.291	0.362372	0.255045	1.42082	0.15537	0.460022
KDM2B	231.335	0.152014	0.222449	0.683366	0.494376	0.790507
CFAP61	31.9725	-0.801306	0.379272	-2.11275	0.0346223	0.188122
TASP1	16.4289	-0.653058	0.498194	-1.31085	0.189909	0.512783
GCN1	23.5554	-0.326878	0.407627	-0.801905	0.422608	0.737583
RPLP0	29.5577	-0.778226	0.413474	-1.88216	0.059814	0.267263
PXN	354.538	0.416957	0.225182	1.85164	0.0640768	0.277729
RPH3A	20.2958	-0.299224	0.500675	-0.597641	0.550079	0.82661
PEBP1	24.001	-0.0962299	0.415222	-0.231755	0.816728	0.94332
BRAP	36.5695	0.710748	0.385297	1.84468	0.0650846	0.280257
ERP29	58.9725	0.343406	0.298824	1.14919	0.250478	0.590073
NOS1	80.6742	-0.98708	0.279555	-3.5309	0.000414151	0.00705211
FUS	75.0875	0.328518	0.327726	1.00242	0.316142	0.657569
GRAMD1A	35.7424	0.221476	0.344492	0.642906	0.520285	0.807082
GANAB	24.4697	0.0274737	0.397658	0.0690887	0.944919	0.987566
BIRC5	20.134	0.0452321	0.444012	0.101871	0.918859	0.978912
MLF2	3151.79	0.227829	0.175533	1.29793	0.194313	0.519789
ZBTB25	3554.94	-0.10117	0.178176	-0.567809	0.570165	0.837451
NECAP1	208.634	-0.568327	0.608321	-0.934256	0.350172	0.683912
ARHGAP4	22.1394	1.37489	0.506733	2.71324	0.00666283	0.0594798
DHX32	2023.71	0.176469	0.203247	0.868249	0.385258	0.709801
RCOR1	19.518	-0.518007	0.46157	-1.12227	0.261747	0.603324
GPATCH2L	20.1684	-0.225977	0.452425	-0.49948	0.617441	0.860705
SPTLC1	16.4112	-0.763608	0.478808	-1.59481	0.110755	0.384177
PAPOLA	90.844	-0.0396633	0.243643	-0.162793	0.870681	0.961167
CCNK	2099.57	-0.0251887	0.180481	-0.139564	0.889005	0.967635
YPEL3	38.6877	-0.459789	0.337971	-1.36044	0.173691	0.488739
NDUFB2	794.092	0.032686	0.158708	0.20595	0.83683	0.949408
NUDC	81.8705	0.217728	0.269041	0.809273	0.418358	0.735786
MAEA	16.1764	0.133003	0.478414	0.278008	0.781006	0.930962
STRN4	26.7992	0.128052	0.387775	0.330222	0.741232	0.914168
IRAK3	235.973	-0.23464	0.219468	-1.06913	0.285011	0.626455
DNAJB11	22.1048	0.511081	0.420762	1.21466	0.224498	0.558111
P3H2	26.2715	-0.135577	0.39986	-0.339061	0.734564	0.912357
THPO	21.6022	2.42859	1.23002	1.97443	0.0483328	0.235118
GNPTG	788.381	0.191371	0.166403	1.15005	0.250124	0.589844
GOLGA3	37.8906	0.760884	0.370976	2.05103	0.0402639	0.208337
PABPC4	35.371	-0.173729	0.402272	-0.431869	0.665836	0.881268
CERS4	16.1554	-0.211357	0.497704	-0.424665	0.671081	0.88283
MCOLN1	22.117	-0.432197	0.431486	-1.00165	0.316513	0.65782
USP48	26.695	-0.257628	0.393314	-0.655019	0.512455	0.801797
AARS1	35.246	-0.798634	0.365289	-2.18631	0.0287929	0.166786
GLG1	62.0058	0.305018	0.297193	1.02633	0.304736	0.64517
KIF4A	19.0967	-0.287301	0.449541	-0.639099	0.522759	0.80845
TNRC6A	17.6036	0.00176161	0.47796	0.00368568	0.997059	0.998527
PLEKHG2	16.5914	-0.282096	0.487439	-0.57873	0.562771	0.83566
OSBPL8	37.4487	0.0192107	0.337535	0.0569147	0.954613	0.991003
NLRC4	175.525	-0.229345	0.21045	-1.08978	0.275808	0.619327
PUS7	15.3975	-0.180669	0.496568	-0.363835	0.715981	0.902759
NRCAM	17.609	-1.09273	0.493601	-2.21379	0.0268435	0.159147
LAMB1	183.241	-0.107061	0.202968	-0.527477	0.597862	0.849934
DLD	1320.82	-0.451761	0.26221	-1.7229	0.084907	0.331417
WDR7	18.8163	-0.0506711	0.450289	-0.11253	0.910403	0.975179
TXNL1	30.5126	0.109954	0.371636	0.295865	0.767333	0.925855
CMTM6	57.8544	0.288907	0.289344	0.998488	0.318043	0.659606
ITGA6	1109.15	1.00011	0.253251	3.94908	7.84507e-05	0.00169644
MAP3K20	39.3096	0.209621	0.330455	0.634341	0.525858	0.809927
SEL1L3	22.1659	-0.930352	0.427578	-2.17587	0.0295653	0.169508
CDV3	31.1248	-0.357638	0.384514	-0.930103	0.352318	0.685809
MYO15A	29.1625	0.17255	0.373679	0.461759	0.644254	0.872646
ALKBH5	17.737	0.301815	0.471415	0.640232	0.522022	0.807934
PITPNM3	33.6373	0.0713749	0.36876	0.193554	0.846525	0.951804
SPAG7	17.7661	0.0895537	0.460873	0.194313	0.845931	0.951804
ESR1	52.083	1.1024	0.310407	3.55148	0.000383073	0.00669661
RGS17	57.4374	0.658925	0.303306	2.17248	0.0298198	0.170455
ANGPT2	39.6599	0.0693664	0.33697	0.205853	0.836906	0.949408
TMEM101	77.4553	0.82969	0.298746	2.77724	0.0054822	0.0517902
CD200	75.8744	0.451066	0.259957	1.73516	0.0827128	0.326728
PPP2R3C	76.4457	0.212496	0.264442	0.803566	0.421648	0.736936
SLC7A8	67.4203	0.115501	0.270249	0.427388	0.669097	0.882148
SCFD1	22.3377	-0.379515	0.421715	-0.899934	0.368156	0.695942
HECTD1	73.1833	0.135064	0.263635	0.512314	0.608431	0.856175
HNRNPC	73.7908	-0.329577	0.291411	-1.13097	0.258067	0.59946
RPGRIP1	103.398	-0.0011314	0.25328	-0.00446698	0.996436	0.998206
SUPT16H	38.7823	0.21387	0.341422	0.626408	0.531047	0.813866
TOX4	935.881	-0.00236938	0.176567	-0.0134192	0.989293	0.998098
DAZL	109.161	-2.21402	0.269006	-8.23039	1.86602e-16	4.23077e-14
SEMA6A	1063.02	0.187714	0.182993	1.0258	0.304987	0.645351
CAPN3	76.6192	-0.351698	0.263891	-1.33274	0.182617	0.501973
SNAP23	563.482	0.245729	0.180366	1.36239	0.173074	0.487736
PHGDH	63.7756	-1.22288	0.291677	-4.19259	2.75787e-05	0.000718967
COL9A3	35.7395	-0.793795	0.366762	-2.16434	0.0304386	0.172905
EZR	81.7308	-0.488254	0.283178	-1.72419	0.0846729	0.330994
MYL6	1003.71	0.306203	0.175401	1.74573	0.0808573	0.322557
AGO1	21.1126	-0.185625	0.434862	-0.426858	0.669483	0.882148
CLSPN	21.1071	0.372341	0.438087	0.849926	0.395366	0.718245
RFFL	946.538	-0.129177	0.163981	-0.787757	0.430839	0.743435
UNC13D	20.0519	-0.690578	0.466429	-1.48056	0.138723	0.433143
DPYSL2	52.3281	0.290545	0.303189	0.958296	0.337914	0.674118
NUP50	25.6977	-0.342162	0.401748	-0.851683	0.39439	0.717614
COMT	67.1944	0.462201	0.285433	1.6193	0.105383	0.37451
ADA2	101.794	0.207714	0.255821	0.81195	0.41682	0.735639
ECHDC1	60.3708	0.281378	0.287114	0.980022	0.327075	0.666619
LRRFIP2	244.219	0.31013	0.186273	1.66492	0.0959283	0.356373
SEC22C	2503.68	0.124147	0.232809	0.533257	0.593856	0.848755
GABRP	63.2237	-0.61859	0.293822	-2.10532	0.0352634	0.19105
UPRT	25.9341	0.210925	0.429105	0.491546	0.62304	0.863577
CDC23	55.8115	-0.210282	0.294135	-0.714914	0.474662	0.775589
CBX5	63.598	0.0916472	0.276088	0.331949	0.739928	0.914112
MSH2	664.985	-2.09329	0.228823	-9.1481	5.79413e-20	1.80632e-17
HOOK2	5139.18	0.269935	0.170577	1.58248	0.113539	0.388966
ARCN1	17.9995	0.0993648	0.468752	0.211977	0.832125	0.947923
TMEM38B	21.126	-0.171509	0.433808	-0.395358	0.692579	0.893273
PSMD5	66.719	-0.326719	0.277279	-1.1783	0.238676	0.575272
NUP188	38.5093	0.462397	0.335344	1.37887	0.167934	0.481043
SH2D3C	16.5582	-0.864181	0.492894	-1.75328	0.0795542	0.319155
NANS	153.8	-0.457921	0.239578	-1.91137	0.0559575	0.257607
WHRN	28.7623	0.28428	0.378857	0.750362	0.453036	0.760228
PDE6C	56.0552	1.03468	0.294981	3.50763	0.000452118	0.00750055
SEMA4G	255.639	0.152413	0.195474	0.779712	0.435561	0.747365
BTAF1	25.7387	-0.388872	0.418358	-0.929518	0.352621	0.685809
BLNK	35.3705	0.652846	0.358679	1.82014	0.0687377	0.291706
WAC	231.496	0.145758	0.202104	0.721205	0.470783	0.773219
FKBP5	90.06	-0.512784	0.265097	-1.93433	0.0530732	0.249431
SRPK1	20.859	-0.639821	0.444935	-1.43801	0.150431	0.453913
EFHC1	1747.23	0.400234	0.198298	2.01835	0.0435551	0.220521
HSP90AB1	359.96	-0.418859	0.215855	-1.94047	0.052323	0.246835
MLN	45.2414	-1.00713	0.334037	-3.01503	0.00256956	0.0294797
CDC5L	17.1495	0.521527	0.474641	1.09878	0.271864	0.614527
ITPR3	429.836	0.225887	0.189984	1.18898	0.234448	0.569766
DSP	43.6154	-0.156921	0.333979	-0.469854	0.638459	0.869643
SIRT1	18.5958	-1.05268	0.463384	-2.27173	0.023103	0.143808
HNRNPH3	68.2058	-0.109171	0.274019	-0.398407	0.69033	0.892218
IFT74	93.4167	-0.0385233	0.250643	-0.153698	0.877848	0.96358
ABL1	52.6601	0.0728103	0.322412	0.22583	0.821333	0.943943
ACOT7	17.3411	-0.710523	0.490911	-1.44736	0.147797	0.448973
SH3GLB1	19.3202	-0.258274	0.463613	-0.55709	0.577466	0.840473
PCSK5	23.8093	-0.105782	0.422941	-0.250111	0.802502	0.93858
SCD	97.4496	0.474268	0.31606	1.50056	0.133469	0.424604
TMED1	101.271	1.6348	0.365039	4.47842	7.51979e-06	0.000241472
ABLIM1	25.0484	0.167627	0.402279	0.416694	0.676902	0.884798
ERMP1	1886.41	0.249766	0.165828	1.50618	0.132022	0.422501
PRTFDC1	18.5192	0.115793	0.462528	0.250349	0.802318	0.93858
MACROH2A2	32.1481	0.377759	0.367586	1.02768	0.304102	0.644377
MZF1	60.2084	1.2461	0.355463	3.50556	0.00045564	0.00754226
MYO9B	36.7869	0.020961	0.338203	0.0619777	0.950581	0.990076
FBXL19	19.5821	0.715176	0.469492	1.5233	0.127684	0.414421
HSD3B7	38.0289	0.516082	0.370188	1.39411	0.163286	0.474816
SETD1A	26.2381	0.685823	0.394209	1.73975	0.0819036	0.32544
BCL7C	125.491	-0.263244	0.228671	-1.15119	0.249654	0.589433
CIRBP	82.704	0.0765019	0.303179	0.252333	0.800784	0.938389
CBARP	68.1389	0.0368642	0.281199	0.131096	0.895699	0.970232
PCDH11Y	185.154	0.115407	0.217244	0.531232	0.595258	0.849401
HNRNPM	84.1803	0.33936	0.275954	1.22977	0.218783	0.552086
TECR	595.628	0.447212	0.192709	2.32066	0.0203053	0.131879
POLR2E	75.3624	-0.23257	0.258877	-0.898377	0.368984	0.696686
POLRMT	21.5927	-0.296769	0.431831	-0.687234	0.491935	0.789163
HCN2	83.7363	-0.102256	0.267819	-0.38181	0.702602	0.898048
MADCAM1	35.7163	-0.168513	0.377481	-0.446414	0.655298	0.87753
RANBP1	435.788	0.341827	0.191258	1.78726	0.073896	0.304622
KLHL22	16.3816	-0.0158377	0.518587	-0.0305402	0.975636	0.994433
MED15	29.1412	0.00677526	0.372102	0.0182081	0.985473	0.996499
CRKL	16.5899	-0.0168994	0.483587	-0.0349458	0.972123	0.993909
CECR2	80.9954	-0.249267	0.257147	-0.969358	0.332367	0.669241
P2RX6	55.611	0.693843	0.397457	1.7457	0.0808625	0.322557
BCL2L13	25.1237	-0.213388	0.395307	-0.539803	0.589333	0.846013
CABIN1	17.4557	-0.452068	0.490392	-0.921851	0.356606	0.688144
SF3A1	40.7433	-0.0720161	0.363817	-0.197946	0.843087	0.951685
RNF215	344.797	0.489234	0.199375	2.45384	0.0141338	0.101047
SEC14L2	25.0369	0.352564	0.421963	0.835532	0.403418	0.724526
PPIL2	923.328	-0.0468205	0.19688	-0.237813	0.812026	0.942096
YPEL1	209.129	0.422625	0.215723	1.95911	0.0500995	0.239059
PES1	18.8765	-0.154248	0.448226	-0.34413	0.730749	0.910333
PPM1F	44.517	0.598143	0.320122	1.86849	0.0616942	0.270659
SLC35E4	239.424	-0.188534	0.228273	-0.825915	0.408852	0.729231
SLC25A1	18.7297	0.00483908	0.460801	0.0105015	0.991621	0.998206
GRK3	18.632	-0.164973	0.462818	-0.356454	0.7215	0.90584
GGA1	34.3415	0.708731	0.363653	1.94892	0.0513047	0.243258
HIRA	27.3479	1.41423	0.402492	3.51369	0.000441932	0.0073883
SH3BP1	19.745	0.483734	0.449354	1.07651	0.2817	0.623507
SEZ6L	16.8453	0.217924	0.488335	0.446258	0.655411	0.87753
HPS4	354.794	0.461807	0.216519	2.13287	0.0329352	0.182337
PIK3IP1	121.312	-0.344337	0.265528	-1.2968	0.194701	0.520268
SRRD	391.564	0.501294	0.20763	2.41437	0.0157625	0.109743
PATZ1	25.3078	0.459462	0.411184	1.11741	0.263818	0.60679
TRIOBP	104.817	0.128921	0.242696	0.531202	0.595279	0.849401
TFIP11	1077.76	0.489674	0.179739	2.72435	0.00644276	0.0580081
CRYBB1	16.2523	0.394628	0.520619	0.757998	0.448452	0.756896
ANKRD54	20.6639	-0.245695	0.453841	-0.541369	0.588253	0.845914
EIF3L	95.6348	-0.690411	0.252046	-2.73922	0.00615848	0.0561239
SNU13	97.7972	-0.0962574	0.239121	-0.402548	0.687281	0.890122
MICALL1	15.6062	0.0384031	0.486622	0.0789178	0.937098	0.984887
POLR2F	167.763	-1.47584	0.269958	-5.46693	4.57889e-08	2.78531e-06
SOX10	24.708	-0.412041	0.401192	-1.02704	0.304401	0.644827
CCDC134	30.0345	-0.256611	0.380599	-0.67423	0.500165	0.794024
TTC28	502.734	0.760673	0.171382	4.43845	9.06075e-06	0.000281297
SLC16A8	65.9999	-0.163726	0.28344	-0.577638	0.563509	0.835838
SEPTIN3	19.9688	-0.453419	0.439204	-1.03237	0.301901	0.642806
SLC5A4	46.8192	-0.140536	0.360909	-0.389396	0.696984	0.896151
KDELR3	204.841	0.082058	0.204821	0.400634	0.68869	0.890494
DDX17	52.35	-0.641686	0.310158	-2.0689	0.0385553	0.203578
TCF20	151.124	1.24226	0.578162	2.14864	0.0316629	0.177806
CBY1	197.755	0.918314	0.215634	4.25868	2.05641e-05	0.000563143
RSPH14	1003	0.337024	0.195335	1.72537	0.0844616	0.330687
JOSD1	55.1502	-0.350961	0.298382	-1.17621	0.239511	0.576027
GTPBP1	677.66	1.03927	0.241235	4.30812	1.64648e-05	0.000468353
RAB36	38.518	0.976496	0.338584	2.88406	0.0039259	0.0406837
TIMP3	48.9732	-2.26702	0.41692	-5.43754	5.40225e-08	3.20791e-06
PPP6R2	142.041	-0.0477357	0.231735	-0.205992	0.836797	0.949408
SBF1	987.619	-0.0769799	0.175951	-0.437508	0.661743	0.880022
SUN2	1077.86	-0.14427	0.21837	-0.66067	0.508824	0.800723
CYB5R3	20.9856	0.103889	0.493821	0.210377	0.833373	0.948915
RHBDD3	29.938	-0.663063	0.37427	-1.77162	0.0764584	0.310229
PACSIN2	26.9302	-0.410658	0.433168	-0.948032	0.343113	0.678428
AP1B1	15.0437	-0.325868	0.504785	-0.645558	0.518565	0.80586
HMGXB4	14.9979	-0.195383	0.490918	-0.397995	0.690634	0.892308
NEFH	15.7503	0.80034	0.494846	1.61735	0.105803	0.375174
CHKB	435.319	0.840741	0.224608	3.74315	0.000181729	0.00356876
BIK	65.4677	-0.449789	0.297651	-1.51113	0.130756	0.421142
MCM5	26.8497	-0.232072	0.383397	-0.605303	0.544977	0.823564
TTLL12	21.5837	-0.337963	0.45493	-0.742892	0.457547	0.762613
CABP7	203.176	0.268591	0.200345	1.34064	0.180037	0.497428
RPL3	131.731	-0.409665	0.249537	-1.6417	0.100651	0.366103
RBFOX2	15.0725	-0.178848	0.541505	-0.33028	0.741188	0.914168
MTMR3	36.0851	-2.68369	0.409446	-6.55443	5.58544e-11	5.64734e-09
PNPLA3	43.9171	0.123175	0.353744	0.348204	0.727687	0.908425
MYH9	125.673	-0.540956	0.254775	-2.12327	0.0337316	0.185301
EIF3D	17.4128	-0.648423	0.471471	-1.37532	0.169033	0.482746
TNRC6B	45.207	-0.113673	0.315492	-0.360302	0.718621	0.90502
ST13	61.6509	-0.236099	0.285515	-0.826926	0.408279	0.729056
EP300	37.5644	-0.466379	0.33909	-1.37539	0.169012	0.482746
L3MBTL2	25.6756	0.229528	0.393883	0.582732	0.560074	0.833231
CHADL	665.168	0.206865	0.197082	1.04964	0.293885	0.635012
RANGAP1	29.542	0.0499035	0.386788	0.12902	0.897342	0.970639
ZC3H7B	76.5604	-0.486068	0.264139	-1.8402	0.0657395	0.282031
ACO2	3740.88	0.192705	0.180561	1.06726	0.285856	0.627026
POLR3H	1713.59	0.302854	0.173465	1.74591	0.080826	0.322557
TRMU	22.5369	0.455398	0.476115	0.956489	0.338825	0.674524
DESI1	17.6328	0.00615622	0.487677	0.0126236	0.989928	0.998206
CERK	15.2537	0.756176	0.510277	1.48189	0.138369	0.432522
ZBED4	44.441	0.157372	0.340758	0.461828	0.644204	0.872646
KHNYN	1396.67	0.316054	0.168056	1.88064	0.0600204	0.267624
FKBP3	43.9475	-0.03303	0.357874	-0.0922951	0.926464	0.981051
SDR39U1	824.009	0.444937	0.169324	2.62773	0.00859578	0.0720197
COCH	743.237	-0.0752799	0.160971	-0.46766	0.640028	0.870532
AP4S1	5674.7	0.185286	0.153246	1.20907	0.226635	0.560742
POLE2	95.0816	-0.0218638	0.291009	-0.0751311	0.94011	0.985969
CDKL1	808.967	-0.127206	0.17832	-0.713358	0.475624	0.776144
NIN	26.27	0.182081	0.408228	0.446027	0.655578	0.87753
PYGL	153.887	-1.59887	0.272767	-5.86165	4.58281e-09	3.26558e-07
GNPNAT1	61.3668	0.338389	0.328693	1.0295	0.303246	0.644212
DDHD1	16.1116	-0.388126	0.521373	-0.744429	0.456617	0.761987
ATP6V1D	1851.04	0.0685581	0.168945	0.4058	0.68489	0.888871
PIGH	1472.1	0.312914	0.184239	1.69841	0.0894302	0.341386
PSMA3	1699.51	0.347126	0.177628	1.95423	0.0506739	0.240878
VTI1B	1053.81	-0.321172	0.166828	-1.92517	0.0542078	0.253134
TIMM9	19.9804	-0.0862304	0.446571	-0.193094	0.846885	0.951804
KIAA0586	15.1664	0.0231451	0.498942	0.0463883	0.963001	0.992071
TMED8	61.6865	-0.225007	0.321861	-0.699083	0.4845	0.78292
SAMD15	18.5424	0.333411	0.46136	0.72267	0.469883	0.773086
DAAM1	56.4808	0.638453	0.288696	2.2115	0.027001	0.159575
SPTLC2	18.0378	-0.0748538	0.464594	-0.161117	0.872002	0.961579
RIN3	27.1012	0.338532	0.43635	0.775827	0.437851	0.748433
SNW1	114.125	0.138778	0.246744	0.562437	0.573818	0.83856
DHRS7	165.003	0.699669	0.539309	1.29734	0.194513	0.519953
PPM1A	41.408	0.333183	0.321879	1.03512	0.300612	0.641889
GALNT16	33.8636	0.259154	0.359631	0.72061	0.471149	0.773227
CEP128	45.4974	-0.619452	0.348153	-1.77925	0.0751983	0.307794
ERH	28.5489	0.0847755	0.382109	0.221862	0.824421	0.944606
HIF1A	373.852	4.89764	1.11215	4.40378	1.06382e-05	0.000323558
SRSF5	73.6842	-0.347678	0.261121	-1.33148	0.18303	0.502912
SLC10A1	15.0335	0.296361	0.540952	0.547851	0.583794	0.844635
EIF5	52.4889	0.0436412	0.319043	0.136788	0.891199	0.967772
DICER1	59.4204	-0.0849528	0.290227	-0.292712	0.769742	0.927267
MTHFD1	278.618	0.516082	0.226525	2.27825	0.0227115	0.141886
ZC3H14	89.3361	-0.395875	0.268305	-1.47546	0.140088	0.435453
TELO2	19.557	-0.0183859	0.453169	-0.0405719	0.967637	0.993122
PCNX1	33.8003	0.236744	0.351576	0.67338	0.500705	0.794545
VRK1	36.0985	-0.0972517	0.344734	-0.282106	0.777862	0.929788
PSMC1	177.963	0.595286	0.224412	2.65264	0.00798647	0.0681354
PAPLN	41.6061	-0.54792	0.35564	-1.54066	0.1234	0.408712
RPS6KA5	17.9084	0.154157	0.466914	0.330161	0.741278	0.914168
PPP4R3A	21.5503	-0.52639	0.434582	-1.21125	0.225798	0.559595
C14orf93	72.6153	1.0513	0.277362	3.79034	0.00015044	0.00300158
YY1	213.033	0.369549	0.205847	1.79526	0.0726115	0.300986
ACIN1	273.053	0.186897	0.214233	0.872398	0.382991	0.708415
TRIP11	333.503	-0.0484845	0.19537	-0.248167	0.804005	0.93904
APEX1	29.7915	0.122363	0.367095	0.333327	0.738887	0.913811
ARHGAP5	63.5073	-0.0203303	0.273422	-0.074355	0.940728	0.986008
CINP	345.32	-0.0508442	0.180859	-0.281126	0.778614	0.930011
SRP54	33.714	-0.667268	0.355774	-1.87554	0.0607186	0.268217
CHD8	29.3739	-0.513269	0.397403	-1.29156	0.196511	0.522766
PRORP	174.108	0.42886	0.223088	1.92238	0.054558	0.253858
NFKBIA	22.7398	0.614124	0.439365	1.39775	0.162187	0.473093
SEC23A	31.8666	-1.28102	0.439951	-2.91174	0.00359422	0.037876
PNN	90.357	-0.145726	0.249907	-0.583119	0.559813	0.833231
PLTP	157.972	0.178763	0.222032	0.805124	0.420748	0.736936
PCIF1	18.5964	0.407425	0.497946	0.818211	0.413237	0.732676
MMP9	87.102	0.482236	0.294188	1.63921	0.10117	0.367274
TRPC4AP	17.2538	0.24273	0.470037	0.516406	0.605571	0.854722
PYGB	94.3739	0.299484	0.28502	1.05075	0.293374	0.634766
ABHD12	1629.77	0.240043	0.163953	1.4641	0.143168	0.44185
PROCR	18.7993	0.0590531	0.478584	0.123391	0.901797	0.972183
GINS1	39.2469	0.310108	0.329349	0.941579	0.346408	0.681929
NINL	18.0206	-0.0915215	0.462257	-0.197989	0.843054	0.951685
ZMYND8	43.169	-0.427008	0.348909	-1.22384	0.221013	0.554877
MYBL2	18.4765	-0.0249342	0.450771	-0.0553146	0.955888	0.991003
NDRG3	39.0645	-0.558004	0.331095	-1.68533	0.0919254	0.346143
SLA2	536.787	0.131249	0.180692	0.726365	0.467615	0.771657
NFATC2	81.0352	-0.18554	0.699787	-0.265138	0.790903	0.934692
PABPC1L	2950.29	0.421971	0.166664	2.53187	0.0113455	0.0878747
STK4	18.4965	0.0998759	0.486562	0.205268	0.837362	0.949408
SALL4	27.5924	-0.341283	0.40659	-0.83938	0.401256	0.723671
ADNP	65.6343	-0.158097	0.276767	-0.571226	0.567847	0.836678
TPD52L2	17.3761	-0.349988	0.469757	-0.745039	0.456248	0.761987
NELFCD	47.0137	0.662251	0.312664	2.11809	0.0341673	0.186462
CTSZ	2799.68	0.778775	0.162395	4.79557	1.62211e-06	6.35427e-05
PRPF6	18.7112	-0.0178025	0.489	-0.0364059	0.970959	0.993467
TUBB1	53.6782	0.478299	0.327354	1.4611	0.143987	0.442609
PSMA7	24.6565	0.14057	0.399688	0.351698	0.725065	0.907483
NTSR1	47.5056	-0.5283	0.411476	-1.28392	0.199171	0.526125
TCFL5	169.401	-1.42627	0.225378	-6.32837	2.47769e-10	2.26074e-08
DIDO1	79.0506	0.467979	0.329107	1.42197	0.155036	0.45961
NKAIN4	42.9134	-0.0792425	0.344083	-0.230301	0.817858	0.94332
PTK6	59.8094	-0.878807	0.377071	-2.33062	0.0197735	0.129097
GMEB2	15.1135	0.0568447	0.500712	0.113528	0.909612	0.975179
C20orf27	50.6827	-0.874695	0.376336	-2.32424	0.0201127	0.130969
ISM1	39.9626	0.763143	0.348929	2.1871	0.0287353	0.166683
RNF24	156.325	0.955392	0.549516	1.73861	0.0821041	0.325717
SEL1L2	22.8942	-0.307304	0.443699	-0.692597	0.488563	0.785606
CSNK2A1	43.845	0.301018	0.316796	0.950194	0.342014	0.677507
ANGPT4	24.1033	-1.88335	0.45735	-4.11797	3.82225e-05	0.000931533
HM13	24.5593	0.24637	0.401903	0.613007	0.539871	0.819716
CCM2L	32.4366	-0.0221165	0.354983	-0.062303	0.950322	0.990018
PLCB4	21.8552	0.053105	0.430775	0.123278	0.901887	0.972183
MYL9	31.972	0.205762	0.432566	0.475678	0.634304	0.86841
TLDC2	1167.2	-1.11506	0.170545	-6.53821	6.22614e-11	6.2112e-09
CRNKL1	17.2327	-0.0712361	0.537154	-0.132618	0.894496	0.969663
POFUT1	16.4697	0.309863	0.48787	0.635133	0.525342	0.809927
SAMHD1	50.4951	0.103169	0.310213	0.332575	0.739455	0.913923
MROH8	496.485	0.16244	0.186884	0.869201	0.384737	0.709482
NOP56	24.6997	-0.399674	0.416265	-0.960143	0.336983	0.673625
MAPRE1	22.4124	0.00275707	0.413835	0.00666224	0.994684	0.998206
JAG1	20.0653	0.446096	0.433371	1.02936	0.303309	0.644212
SNTA1	147.566	0.655139	0.246621	2.65646	0.00789659	0.0676773
CHMP4B	41.7236	-0.0820306	0.340801	-0.2407	0.809788	0.940521
ASIP	1210.29	-0.0609718	0.219493	-0.277785	0.781178	0.930992
AHCY	16.0924	-0.985735	0.532404	-1.85148	0.0641005	0.277729
DHX35	24.279	-0.523391	0.415286	-1.26031	0.207556	0.538092
MAP1LC3A	38.584	-0.0575472	0.336043	-0.17125	0.864028	0.958294
PIGU	24.4951	-0.153535	0.424045	-0.362073	0.717298	0.903962
ACOT8	506.471	-0.484822	0.188414	-2.57317	0.0100771	0.081247
CELF4	58.5499	0.298054	0.291634	1.02201	0.306774	0.646997
ZNF516	64.6041	-0.320377	0.320386	-0.999972	0.317324	0.65859
CDH20	17.8715	-0.121823	0.459141	-0.265328	0.790757	0.934667
ADNP2	21.8785	0.0845302	0.42907	0.197008	0.843821	0.951685
USP14	172.483	0.22395	0.219813	1.01882	0.308288	0.64847
VAPA	30.6399	-0.605096	0.370933	-1.63128	0.102831	0.370632
LPIN2	34.6556	-0.422763	0.408517	-1.03487	0.300728	0.641955
SMCHD1	16.4775	-0.00219353	0.48671	-0.00450684	0.996404	0.998206
MYL12A	15.7293	-0.516466	0.538311	-0.959418	0.337348	0.673862
CEP76	95.7867	0.40176	0.247942	1.62038	0.105151	0.374282
LAMA1	19.2636	-0.531537	0.45136	-1.17763	0.238942	0.575468
ANKRD12	48.5217	-0.0210153	0.305877	-0.0687051	0.945224	0.987566
POLI	18.8629	0.300279	0.484877	0.619289	0.535726	0.817436
MIB1	34.7424	-0.502757	0.348935	-1.44084	0.149631	0.451974
RBBP8	247.258	-0.0583071	0.205441	-0.283814	0.776553	0.929409
STS	35.7538	0.846521	0.388722	2.1777	0.0294281	0.169083
TBL1X	325.856	0.847375	0.226506	3.74108	0.000183234	0.0035889
GPR143	63.8239	0.559195	0.32252	1.73383	0.0829483	0.326986
PGRMC1	82.2159	0.33836	0.272599	1.24124	0.214517	0.545739
POLA1	396.764	0.175144	0.182968	0.957241	0.338446	0.674524
MID1	24.5438	-0.203766	0.419225	-0.486053	0.62693	0.865121
ALG13	86.4739	0.048961	0.263725	0.185652	0.852718	0.953667
TLR8	16.109	1.74468	0.530225	3.29045	0.00100028	0.0138003
AMMECR1	40.0613	0.146552	0.346266	0.423234	0.672125	0.882871
GLRA2	424.756	0.0667537	0.192037	0.347609	0.728134	0.908425
XIAP	15.2701	-0.32441	0.509119	-0.637198	0.523996	0.80894
STAG2	327.184	-0.173646	0.204261	-0.850118	0.39526	0.718245
ATP11C	22.2976	-0.821166	0.433624	-1.89373	0.0582614	0.263869
MCF2	125.223	-0.405462	1.76346	-0.229925	0.81815	0.943495
CACNA1F	20.5438	-0.309318	0.443183	-0.697947	0.48521	0.782946
PLP2	40.2038	0.0564917	0.327882	0.172293	0.863207	0.957953
BMX	366.705	1.37979	0.193441	7.13287	9.82986e-13	1.23731e-10
PLS3	38.105	0.23916	0.333773	0.716536	0.47366	0.774968
SMARCA1	19.4212	0.47334	0.43924	1.07763	0.281197	0.623183
ZC3H12B	149.682	0.343766	0.261011	1.31706	0.18782	0.510568
RBBP7	3543.48	0.493679	0.186172	2.65173	0.00800803	0.0681791
PQBP1	3056.26	1.17233	0.165975	7.06325	1.62657e-12	1.9629e-10
TAFAZZIN	70.0506	0.738982	0.290154	2.54686	0.0108697	0.0856075
PGK1	37.7417	0.142461	0.352253	0.404429	0.685897	0.889408
MAGT1	15.3546	-0.0382375	0.507595	-0.0753308	0.939952	0.985969
SMS	28.6789	0.177341	0.38123	0.46518	0.641802	0.8715
PHEX	70.9224	0.739855	0.275603	2.68449	0.00726401	0.0636409
EEA1	66.2473	-0.101798	0.283957	-0.358497	0.719971	0.905437
RP2	29.516	0.706633	0.393044	1.79785	0.0722012	0.300137
CDK16	29.7342	0.79764	0.379124	2.1039	0.0353871	0.191582
USP11	27.6318	1.05586	0.392016	2.69341	0.0070726	0.0622556
PCYT1B	19.8051	1.21565	0.479332	2.53613	0.0112085	0.0871744
HTATSF1	15.51	0.0841227	0.538059	0.156345	0.875761	0.962746
KLHL4	34.0007	0.449438	0.395051	1.13767	0.255257	0.596823
PCDH11X	12240.5	0.206653	0.157695	1.31046	0.19004	0.512783
FGD1	240.967	0.291091	0.211519	1.37619	0.168763	0.482731
PIN4	47887.8	0.556981	0.157026	3.54706	0.000389556	0.00675713
RBM3	37.7666	0.528868	0.336364	1.57231	0.115879	0.393346
ZDHHC15	23.4333	1.27082	0.470744	2.69961	0.00694212	0.0613234
GLA	3791.54	0.0257874	0.162936	0.158267	0.874246	0.961928
NALCN	16.5958	-0.727254	0.48169	-1.5098	0.131095	0.42169
FGF14	207.973	-0.00423043	0.205104	-0.0206258	0.983544	0.996042
FNDC3A	44.7369	-0.0690074	0.311063	-0.221843	0.824436	0.944606
STK24	2006.48	0.243019	0.161266	1.50695	0.131824	0.422402
ACP5	16.9709	-0.0154657	0.488748	-0.0316435	0.974756	0.9942
DNAJC3	28.8137	1.03317	0.428593	2.41061	0.0159261	0.110128
UGGT2	22.2675	0.17658	0.469946	0.375746	0.707106	0.899909
ARHGEF7	20.9238	0.221924	0.454812	0.487946	0.625588	0.865065
SGCG	51.7827	0.192587	0.380426	0.506241	0.612687	0.858028
SUPT20H	223.384	-0.0076594	0.202426	-0.0378381	0.969817	0.993467
SLC25A15	28.0108	0.528059	0.425009	1.24246	0.214065	0.545739
KPNA3	22.9497	0.405489	0.412227	0.983657	0.325284	0.664603
FLT1	22.84	-0.469154	0.430633	-1.08945	0.275954	0.619468
VWA8	16.5913	0.0314711	0.497129	0.0633056	0.949523	0.98962
DGKH	58.4151	0.0990061	0.297886	0.332362	0.739616	0.913923
INTS6	87.601	-0.399125	0.279827	-1.42633	0.153774	0.458893
TSC22D1	26.2246	0.137297	0.391847	0.350384	0.72605	0.907803
MGRN1	16.9342	-0.647859	0.471668	-1.37355	0.169582	0.483358
GDPD3	24.7314	-1.31832	0.431707	-3.05374	0.00226011	0.0265049
PHKB	66.0909	0.136293	0.274086	0.497262	0.619004	0.861333
LYRM1	15.4288	-0.0991707	0.499604	-0.198499	0.842655	0.951685
NUTF2	17.1051	0.495131	0.478926	1.03384	0.301213	0.642405
CENPT	2232.95	0.289001	0.182407	1.58438	0.113108	0.388343
TSNAXIP1	1874.6	0.152624	0.170833	0.89341	0.371638	0.698115
NFAT5	58.7819	0.54552	0.293869	1.85634	0.0634056	0.275881
LONP2	1777.25	0.0344625	0.164399	0.209627	0.833959	0.949145
N4BP1	61.4367	-0.133162	0.30444	-0.437401	0.66182	0.880022
PLLP	1228.36	1.09299	0.178742	6.11492	9.66049e-10	7.94283e-08
ZNF423	34.3181	0.352083	0.356167	0.988535	0.322891	0.664206
DHODH	144.804	0.447676	0.213867	2.09324	0.0363273	0.194979
CTCF	41.5833	-0.194938	0.330673	-0.589519	0.555513	0.829942
ACD	25.8139	-0.167139	0.390983	-0.427483	0.669028	0.882148
POLR2C	22.2275	-0.193844	0.414623	-0.467517	0.64013	0.870532
ZNF821	37.7077	-0.147996	0.333014	-0.444414	0.656744	0.878639
USB1	58.4405	0.610695	0.297226	2.05465	0.039913	0.20767
CYB5B	21.9873	0.523591	0.457362	1.14481	0.252289	0.592661
PRSS54	638.038	-0.363071	0.205856	-1.76371	0.0777805	0.314105
NDRG4	169.166	-0.462394	0.311117	-1.48624	0.137216	0.430823
PSMD7	157.309	0.253899	0.227979	1.1137	0.26541	0.608312
SETD6	3552.74	0.0387978	0.165241	0.234795	0.814368	0.942913
HAS3	1658.01	0.00953596	0.189636	0.0502857	0.959895	0.991672
TANGO6	34.5308	-0.13532	0.349223	-0.387489	0.698394	0.896308
SMPD3	110.07	-0.339313	0.253706	-1.33743	0.181083	0.499213
SLC7A6OS	1706.68	0.345867	0.176673	1.95766	0.0502696	0.239412
SLC7A6	1031.8	-0.0927017	0.17041	-0.543994	0.586446	0.845616
ESRP2	91.2039	0.164375	0.241536	0.680542	0.496161	0.791246
WDR59	562.579	-0.258806	0.180963	-1.43016	0.152672	0.456916
CMC2	1039.45	0.0554259	0.184866	0.299817	0.764317	0.924969
AXIN1	17.5403	-0.0380394	0.467181	-0.0814233	0.935105	0.984291
HCFC1R1	210.345	0.227443	0.240959	0.943908	0.345217	0.681148
NPRL3	753.092	0.124682	0.183993	0.677647	0.497996	0.792598
MPG	83.9574	0.273174	0.277371	0.984868	0.324689	0.664206
COTL1	15.2943	-0.654707	0.506365	-1.29296	0.196026	0.522297
CRISPLD2	17.6913	-1.17752	0.51658	-2.27946	0.0226399	0.141706
TSC2	245.72	0.106014	0.212547	0.498781	0.617934	0.860881
NME4	26.7033	0.464372	0.382278	1.21475	0.224462	0.558111
LMF1	16.3693	-1.64224	0.517968	-3.17054	0.00152158	0.0192305
CIAO3	48.8332	-0.883257	0.338574	-2.60875	0.00908733	0.0749629
HAGHL	638.597	0.222212	0.170928	1.30003	0.193589	0.518688
SLC7A5	34.9671	-1.09427	0.35833	-3.0538	0.00225964	0.0265049
METRN	20.7741	1.79481	0.610191	2.94139	0.00326747	0.0351022
FBXO31	52.6527	-0.185165	0.316691	-0.584688	0.558758	0.832068
STUB1	1403.81	0.455823	0.204918	2.22442	0.0261205	0.156347
NUBP1	159.094	0.0528245	0.251293	0.210211	0.833503	0.948915
UBE2I	22.8563	0.314088	0.416147	0.754753	0.450397	0.758297
CAPN15	17.1798	0.281426	0.501299	0.561394	0.574529	0.83856
PIEZO1	63.653	0.687788	0.368065	1.86866	0.0616704	0.270659
GSPT1	57.7704	0.346156	0.284591	1.21633	0.223859	0.557341
ELOB	15.094	-0.416014	0.500325	-0.831488	0.405698	0.72705
GGA2	25.466	0.552576	0.397168	1.39129	0.164137	0.475299
SALL1	37.9892	0.565687	0.336483	1.68117	0.0927295	0.348294
RBL2	92.8323	-0.298526	0.261226	-1.14279	0.253127	0.593884
QPRT	26.2898	-0.164192	0.392074	-0.418778	0.675379	0.883887
PYCARD	60.2958	0.143267	0.312778	0.458048	0.646918	0.874364
MAZ	78.659	-0.102712	0.271935	-0.377708	0.705647	0.899277
KAT8	56.299	-0.105116	0.307328	-0.342032	0.732327	0.91154
TMC5	23.5324	-0.0502239	0.441387	-0.113787	0.909407	0.975179
CCP110	58.909	0.68604	0.365214	1.87846	0.060318	0.268217
VPS35L	3730.36	-0.16559	0.188436	-0.87876	0.379531	0.705855
RNF40	38.0044	0.43757	0.349268	1.25282	0.210271	0.541566
KNOP1	34.4011	-0.117733	0.402895	-0.292219	0.77012	0.927267
IQCH	104.3	-0.421779	0.24521	-1.72007	0.085419	0.332539
HERC1	21.5657	-0.683602	0.465895	-1.46729	0.142298	0.44018
AP3B2	33.3989	-0.398255	0.364159	-1.09363	0.274117	0.617226
ACSBG1	548.657	0.30319	0.19557	1.55029	0.121073	0.403324
IGDCC4	38.6949	-0.476041	0.343798	-1.38466	0.166158	0.478335
RAB11A	313.389	0.129264	0.198784	0.650276	0.515514	0.804227
CTSH	33.1268	0.754975	0.367035	2.05696	0.0396904	0.207377
CD276	16.8444	0.589471	0.486869	1.21074	0.225996	0.559901
CEMIP	960.349	-0.00579592	0.18446	-0.031421	0.974934	0.9942
HOMER2	31.8855	-0.54043	0.368739	-1.46562	0.142753	0.440989
TMEM87A	21.7952	0.400259	0.444718	0.90003	0.368104	0.695942
ZNF106	21.4707	-0.493079	0.433489	-1.13746	0.255344	0.596841
CEP152	18.7329	-0.365915	0.450113	-0.812941	0.416252	0.735048
ATP8B4	77.4541	-0.19845	0.264461	-0.750396	0.453016	0.760228
GABPB1	114.322	-0.250391	0.23252	-1.07686	0.281544	0.623414
DMXL2	89.3913	-0.168256	0.294934	-0.570486	0.568348	0.836678
SCG3	16.7476	-0.21431	0.476224	-0.45002	0.652696	0.876274
DNAJC17	839.863	0.600094	0.196658	3.05146	0.00227731	0.0266231
EIF3J	196.756	0.299723	0.205933	1.45544	0.145548	0.445212
SPG11	3728.15	0.300769	0.167951	1.79081	0.0733231	0.302928
OIP5	80.3447	0.367707	0.256725	1.4323	0.152059	0.456375
MYEF2	34.1907	0.493812	0.366892	1.34593	0.178324	0.494889
PDGFRL	19.4236	-0.21439	0.486874	-0.44034	0.659691	0.879823
CSPP1	158.597	0.40322	0.216327	1.86393	0.0623309	0.272884
BRF2	41.5387	-0.518544	0.338419	-1.53225	0.12546	0.411408
ZFAND1	26.287	-0.945934	0.401488	-2.35607	0.0184694	0.122834
RP1	261.146	-0.0337679	0.205893	-0.164007	0.869726	0.961021
EYA1	24.09	0.149975	0.402805	0.372326	0.70965	0.901307
NBN	81.0243	0.409781	0.28339	1.44599	0.148179	0.449601
TRPA1	26.4044	-0.0733929	0.389225	-0.188561	0.850437	0.952877
CALB1	15.0289	-0.205687	0.509331	-0.403838	0.686332	0.889441
BPNT2	19.5037	0.669543	0.486896	1.37512	0.169093	0.482746
SFRP1	156.022	-0.465897	0.258143	-1.8048	0.0711056	0.29738
LAPTM4B	179.698	-0.243673	0.229393	-1.06226	0.28812	0.629589
PLAT	23.5036	0.561928	0.437224	1.28522	0.198716	0.525831
STK3	26.1163	-0.071114	0.411698	-0.172733	0.862861	0.957953
GDAP1	186.652	-0.170961	0.220893	-0.773955	0.438958	0.74881
RAB2A	16.2835	0.0208126	0.488332	0.0426197	0.966005	0.992249
EIF3E	45.9383	0.0782871	0.316687	0.247206	0.804748	0.939142
IL7	1608.34	-0.100811	0.169538	-0.59462	0.552098	0.827159
SPAG1	546.197	0.637828	0.1821	3.50263	0.000460687	0.00759878
CHRAC1	15.5184	0.364503	0.521586	0.698836	0.484655	0.78292
SNX16	26.0482	-0.218588	0.396497	-0.551299	0.581429	0.843235
UBR5	129.552	-0.886322	0.223548	-3.96479	7.34613e-05	0.00159778
SQLE	16.9647	-0.272844	0.478388	-0.570341	0.568447	0.836678
SLC39A14	25.0213	-0.194488	0.395948	-0.491196	0.623288	0.863668
LEPROTL1	66.6194	0.00815418	0.272081	0.0299697	0.976091	0.994433
UBXN8	82.5518	0.0538637	0.26496	0.20329	0.838908	0.950153
ERICH1	15.8242	-0.471161	0.500125	-0.942088	0.346148	0.681929
NEFM	175.901	0.18829	0.219657	0.857201	0.391334	0.714551
TUSC3	43.2375	0.153048	0.318233	0.48093	0.630566	0.867233
KLHDC4	852.048	0.0353819	0.194482	0.181929	0.855639	0.95466
MCM4	22.8048	-0.177814	0.432621	-0.411017	0.68106	0.887751
ASAH1	17.4296	0.452203	0.488102	0.926452	0.354211	0.687202
BNIP3L	172.774	0.498901	0.228754	2.18095	0.0291874	0.168373
NUCB1	19.2009	0.0483655	0.450984	0.107244	0.914595	0.976314
SNRNP70	81.389	0.11884	0.256025	0.464172	0.642524	0.872006
CLPTM1	31.6199	-0.522053	0.369268	-1.41375	0.157435	0.464117
PIH1D1	179.245	0.685575	0.229694	2.98474	0.00283822	0.0316949
ARHGEF18	81.6745	-0.0464653	0.254124	-0.182845	0.854919	0.95456
ERCC2	57.8729	-0.228008	0.290291	-0.785447	0.432191	0.744053
DOT1L	95.0219	0.293014	0.256614	1.14185	0.253517	0.59424
PLEKHJ1	1344.35	0.329946	0.16325	2.02111	0.043268	0.219479
KLC3	2107.38	0.0373028	0.174644	0.213593	0.830864	0.947352
CD37	4121.43	0.524729	0.176335	2.97574	0.00292282	0.0323022
SF3A2	15.3536	0.0931075	0.51325	0.181408	0.856048	0.954965
DKKL1	36.6343	1.03432	0.413301	2.50258	0.0123291	0.0925812
DMPK	92.6252	0.0148125	0.244973	0.0604659	0.951785	0.990312
TBC1D17	21.0671	0.115912	0.457446	0.253389	0.799968	0.937703
YJU2B	15.7085	-0.116145	0.493497	-0.235351	0.813937	0.942705
PTOV1	519.759	0.839669	0.279661	3.00245	0.00267817	0.0303148
TLE5	78.9349	0.469819	0.253104	1.85623	0.0634209	0.275881
NOVA2	16.9827	-0.375469	0.472916	-0.793944	0.427228	0.740449
MED25	49.0651	-0.0750297	0.317779	-0.236107	0.81335	0.942385
TNNT1	21.7491	-0.521797	0.435107	-1.19924	0.230435	0.566626
PPP6R1	21.2903	-0.51616	0.432948	-1.1922	0.233183	0.569121
C19orf44	2821.85	0.0775737	0.202523	0.383037	0.701692	0.897929
OLFM2	22.8979	0.154152	0.446209	0.34547	0.729741	0.909646
AKAP8	39.3016	1.11673	0.350843	3.18298	0.00145768	0.0186706
URI1	48.991	-0.0992147	0.318871	-0.311144	0.755691	0.921204
ANKRD27	15.0049	-0.253345	0.520908	-0.486353	0.626717	0.865121
RPS16	44.413	-0.57396	0.317854	-1.80574	0.0709596	0.296935
PLD3	27.271	0.430046	0.396532	1.08452	0.278135	0.622067
PRX	16.7673	-0.577969	0.521667	-1.10793	0.267893	0.611412
PIAS4	20.8199	0.400474	0.434736	0.921187	0.356953	0.688144
EBI3	17.2134	0.0336279	0.461724	0.0728313	0.94194	0.986008
TBCB	140.299	-0.193652	0.233516	-0.829285	0.406943	0.728409
POLR2I	29.2408	0.40192	0.37675	1.06681	0.286059	0.627101
CLIP3	209.173	0.573711	0.238526	2.40524	0.0161618	0.111553
SLC1A5	76.9957	-0.27431	0.278522	-0.984878	0.324684	0.664206
TJP3	51.9088	0.545471	0.316334	1.72435	0.0846447	0.330994
CACTIN	22.689	-0.622565	0.42539	-1.46351	0.143327	0.44185
CCDC9	15.4183	0.115535	0.496324	0.23278	0.815932	0.94332
HNRNPUL1	70.2235	0.303423	0.281063	1.07955	0.280341	0.623183
FZR1	44.4316	0.462799	0.316205	1.4636	0.143302	0.44185
TGFB1	13120.8	0.247733	0.173671	1.42645	0.153738	0.458893
DENND3	247.876	0.696533	0.198906	3.50181	0.000462102	0.00759878
MYH14	21.809	-0.208612	0.420666	-0.49591	0.619958	0.861859
RPS19	36.3824	-0.787028	0.358758	-2.19376	0.0282527	0.164375
NOP53	43.2273	-0.283638	0.334914	-0.846898	0.397052	0.720308
TYK2	29.7133	-0.760768	0.405716	-1.87512	0.0607756	0.268217
CDC37	27.477	-0.485462	0.392891	-1.23562	0.216601	0.548991
NAPA	73.0515	0.161999	0.299418	0.541045	0.588476	0.845914
PTPRS	69.6051	-0.0043754	0.270865	-0.0161534	0.987112	0.996972
MEGF8	16.4064	0.176815	0.497623	0.355319	0.72235	0.90584
KDELR1	19.7971	0.0511368	0.43486	0.117594	0.90639	0.974229
GRIN2D	198.443	0.212545	0.212019	1.00248	0.316112	0.657569
ODAD1	23.5593	-0.805627	0.414691	-1.94272	0.0520506	0.24586
CARD8	1149.7	0.167354	0.18139	0.922618	0.356206	0.688144
LIG1	25.52	0.463528	0.407402	1.13777	0.255218	0.596823
ZNF175	75.007	0.293561	0.272347	1.07789	0.281081	0.623183
PLA2G4C	16.3713	-1.4881	0.517668	-2.87463	0.00404503	0.0415747
DBP	252.354	0.362462	0.236664	1.53155	0.125634	0.411408
CAPS	34.7152	0.337057	0.389754	0.864794	0.387152	0.711712
PLPPR2	26.1795	0.201248	0.403361	0.498927	0.61783	0.860881
RASIP1	49.4399	0.545945	0.300401	1.81739	0.0691577	0.292834
PLEKHA4	63.4185	-0.139687	0.280254	-0.49843	0.618181	0.860881
PPP2R1A	22.6473	0.0246055	0.442383	0.0556203	0.955644	0.991003
TNPO2	15.6276	-0.135222	0.496994	-0.27208	0.78556	0.932798
CACNG7	38.6694	-0.147029	0.337869	-0.435166	0.663442	0.880408
GCDH	135.614	-0.554143	0.287226	-1.92929	0.0536948	0.251562
MAST1	32.7894	-0.650918	0.368571	-1.76606	0.0773862	0.313144
JAK3	42.9365	-0.514369	0.332356	-1.54764	0.121709	0.405081
RPL18A	33.8537	-0.488451	0.356497	-1.37014	0.170643	0.484353
ISYNA1	183.157	0.410593	0.207239	1.98125	0.0475631	0.233354
UPK1A	205.235	1.02021	0.669344	1.52419	0.127462	0.413919
ATP4A	17.1509	-0.0633116	0.50024	-0.126562	0.899287	0.971338
GAPDHS	2317.71	-0.0874962	0.182325	-0.479891	0.631305	0.867545
USF2	20.0739	-0.465779	0.458653	-1.01554	0.30985	0.650024
LSR	59.5405	0.350856	0.297047	1.18115	0.237545	0.573881
KXD1	17.6879	-0.00991588	0.47393	-0.0209227	0.983307	0.996042
FKBP8	25.7562	-0.018636	0.415299	-0.0448737	0.964208	0.992071
GSK3A	31.7205	-0.495069	0.396374	-1.24899	0.211667	0.543291
ZNF574	495.329	0.303813	0.206692	1.46988	0.141595	0.438861
GRIK5	26.1924	0.0992989	0.403789	0.245918	0.805746	0.93919
SIPA1L3	38.8858	-0.149335	0.341054	-0.437864	0.661485	0.880019
CADM4	39.8713	0.305508	0.339162	0.900774	0.367708	0.69563
AVL9	169.167	0.118016	0.213527	0.552699	0.58047	0.842899
RUNDC3B	16.0084	0.182114	0.484997	0.375495	0.707293	0.899994
CDK6	33.7381	-0.310317	0.352616	-0.880043	0.378836	0.705087
PMPCB	2623.02	0.0474135	0.169068	0.28044	0.77914	0.930219
DNAJC2	597.91	0.32731	0.194056	1.68668	0.0916651	0.345655
NAMPT	57.8629	-0.154574	0.303106	-0.509969	0.610073	0.857035
ITGB8	37.7184	0.443552	0.366853	1.20907	0.226635	0.560742
DNAH11	3025.93	-0.0978585	0.170846	-0.572787	0.566789	0.836433
MTPN	26.829	0.0514577	0.421179	0.122175	0.90276	0.972746
STEAP1B	157.356	1.98088	0.277762	7.13158	9.92227e-13	1.23731e-10
PTN	16.6782	1.16862	0.500525	2.33479	0.0195542	0.128337
PALS2	42.6332	0.683683	0.319352	2.14085	0.0322864	0.180005
GSDME	398.021	0.583043	0.18545	3.14393	0.00166697	0.0207342
ZC3HAV1	43.5203	-0.125647	0.333393	-0.376874	0.706267	0.899607
OGDH	15.6352	-0.157213	0.490928	-0.320236	0.74879	0.917531
H2AZ2	28.4689	0.10168	0.381266	0.266691	0.789707	0.934017
RNF32	750.424	0.022181	0.171072	0.129659	0.896836	0.970601
LMBR1	30.5405	-0.0948254	0.371256	-0.255418	0.7984	0.93704
DNAJB6	32.0518	-0.832211	0.376159	-2.21239	0.0269396	0.159338
BRAT1	43.2629	-0.542461	0.967089	-0.560921	0.574851	0.83856
VIPR2	39.4289	0.0955805	0.381059	0.250829	0.801946	0.93858
HIBADH	23.498	0.38946	0.50515	0.770979	0.440719	0.750788
TAX1BP1	350.329	-0.256432	0.209544	-1.22376	0.221042	0.554877
CPVL	124.613	-0.290718	0.223449	-1.30105	0.193242	0.518036
GRB10	32.0035	-0.199874	0.368413	-0.542526	0.587456	0.84578
COBL	426.232	-0.637146	0.464433	-1.37188	0.1701	0.484097
FKBP14	17.9754	1.09808	0.481366	2.28117	0.0225385	0.141471
PLEKHA8	17.0863	-0.230887	0.473571	-0.487544	0.625873	0.865065
NOD1	25.5149	0.77865	0.487731	1.59647	0.110383	0.383769
GARS1	180.813	-0.188626	0.20694	-0.911499	0.362033	0.691885
CRHR2	246.391	-0.0222129	0.267374	-0.0830778	0.93379	0.984142
CHCHD2	16.5297	0.34423	0.488383	0.704835	0.480913	0.779529
PDAP1	1134.82	0.215155	0.175397	1.22668	0.219944	0.553487
BUD31	331.75	0.0817831	0.212271	0.385278	0.700032	0.897095
PTCD1	1168.74	0.0308916	0.186056	0.166033	0.868131	0.960617
CYP3A5	131.954	0.264239	0.248271	1.06432	0.287186	0.628465
EIF3B	117.845	0.00747169	0.270675	0.027604	0.977978	0.995136
SNX8	18.8095	-0.220156	0.510591	-0.431178	0.666339	0.881268
NUDT1	29.8936	0.150534	0.379324	0.396848	0.691479	0.893078
PTPRZ1	100.755	0.124317	0.24305	0.511489	0.609009	0.856221
TAF6	291.914	0.724461	0.21035	3.44407	0.000573037	0.00906441
SPAM1	23.7779	-0.54516	0.433064	-1.25885	0.208086	0.538534
AIMP2	232.724	1.28467	0.25438	5.05019	4.41365e-07	2.09006e-05
TFR2	15.4404	-0.364912	0.487148	-0.749078	0.45381	0.760961
PCOLCE	106.618	-1.56167	0.280522	-5.56703	2.59123e-08	1.64302e-06
FBXO24	475.67	-1.46303	0.204679	-7.1479	8.8113e-13	1.13666e-10
AGFG2	42.4828	0.859865	0.340727	2.52362	0.0116153	0.0895011
C1GALT1	28.835	-0.292181	0.378743	-0.771449	0.440441	0.750656
PLOD3	79.7479	0.385082	0.299955	1.2838	0.199213	0.526125
RPA3	105.382	-0.13999	0.232535	-0.602018	0.547162	0.824758
PHF14	29.2703	-0.399013	0.375761	-1.06188	0.28829	0.629594
NRF1	17.5326	-0.00820607	0.466067	-0.0176071	0.985952	0.996499
EZH2	46.7308	0.907356	0.352887	2.57124	0.0101336	0.0816143
ZNF862	22.3008	0.0982257	0.41422	0.237134	0.812553	0.942123
SFRP4	463.805	0.239232	0.181781	1.31604	0.18816	0.510713
MEST	565.34	0.191912	0.177304	1.08239	0.279078	0.622599
POU6F2	165.718	0.395948	0.261986	1.51133	0.130705	0.421142
RARRES2	21.8239	-0.43456	0.455592	-0.953834	0.340168	0.675819
AHR	16.0667	-0.348987	0.477358	-0.73108	0.46473	0.769613
CHCHD3	22.5926	0.10575	0.473118	0.223516	0.823134	0.944294
GLI3	17.0854	0.256811	0.46485	0.55246	0.580633	0.842899
COA1	462.977	-0.285245	0.185948	-1.534	0.125029	0.410959
BLVRA	19.35	-0.321921	0.458932	-0.701457	0.483018	0.78173
URGCP	30.9837	-0.536243	0.371885	-1.44196	0.149315	0.451383
RHEB	20.9339	0.719323	0.439069	1.63829	0.10136	0.367609
PRKAG2	18.1813	-0.256594	0.478113	-0.536681	0.591488	0.847475
AEBP1	27.4791	0.560226	0.39315	1.42497	0.154167	0.459207
CLIP2	28.6528	-0.354687	0.3747	-0.946587	0.343849	0.679524
EIF4H	19.4715	0.121417	0.471876	0.257308	0.796941	0.936062
LIMK1	24.5792	0.417179	0.41672	1.0011	0.316777	0.658003
SPATA6L	2348.9	0.313279	0.193644	1.61781	0.105704	0.375002
SLC1A1	49.7746	-0.119465	0.325951	-0.366513	0.713982	0.902319
SPIN1	45.0977	-0.387936	0.328524	-1.18084	0.237665	0.573985
TMEM245	22.8374	0.0778934	0.427897	0.182038	0.855553	0.95466
PRUNE2	135.003	-0.496513	0.271852	-1.82641	0.0677885	0.288342
TRIM14	1442.2	0.232455	0.187387	1.24051	0.214787	0.546054
TGFBR1	23.0282	0.109312	0.440734	0.248023	0.804116	0.93904
OGN	16.4703	-0.527489	0.504125	-1.04635	0.295401	0.636631
ECM2	35.6596	0.21319	0.373415	0.570921	0.568053	0.836678
PTGR1	1103.1	-0.519856	0.175985	-2.95398	0.00313702	0.0340655
AKNA	19.3451	0.884335	0.468859	1.88614	0.0592759	0.266049
DNM1	28.895	-0.0911367	0.370206	-0.246178	0.805544	0.93919
ENG	129.726	-1.05574	0.2526	-4.17948	2.92175e-05	0.000746094
CDC37L1	15.8479	0.721167	0.522141	1.38117	0.167225	0.479947
RIC1	132.066	0.464603	0.251892	1.84446	0.0651168	0.280257
KDM4C	78.8047	0.629592	0.272694	2.30878	0.0209555	0.134468
KANK1	45.333	-0.326648	0.318887	-1.02434	0.305675	0.645698
NCS1	15.5839	-0.393776	0.506679	-0.777171	0.437058	0.7479
KCNT1	17.3305	-0.601796	0.530839	-1.13367	0.256933	0.598275
CA9	39.4942	-2.64584	0.495069	-5.34438	9.07246e-08	4.95475e-06
FUBP3	44.5786	0.0989564	0.321782	0.307526	0.758443	0.922595
CREB3	190.989	0.285518	0.217201	1.31453	0.188667	0.511267
RGP1	26.5357	0.707287	0.4075	1.73567	0.0826215	0.326728
MPDZ	20.4436	-0.0760181	0.436301	-0.174233	0.861682	0.957538
PIP5K1B	35.0118	0.110772	0.364673	0.303757	0.761313	0.923678
GLIS3	15.1362	0.614327	0.517817	1.18638	0.235473	0.570534
RAPGEF1	20.4849	-0.293389	0.429329	-0.683366	0.494376	0.790507
SETX	26.5162	0.3995	0.386772	1.03291	0.301648	0.642806
SH3GL2	15.2897	-1.98901	0.553722	-3.59207	0.000328065	0.00584425
UBE2R2	34.4197	0.0553981	0.349239	0.158625	0.873964	0.961928
ZFAND5	23.1896	-0.65362	0.421108	-1.55214	0.120628	0.402559
PDLIM1	15.4588	-1.05993	0.51105	-2.07403	0.038077	0.201479
ATRNL1	31.3551	-0.239781	0.377069	-0.635907	0.524837	0.809489
RASSF4	58.2474	-2.01392	0.34344	-5.86395	4.51974e-09	3.25161e-07
CXCL12	15.3768	-0.381018	0.519637	-0.73324	0.463412	0.768111
EIF3A	165.051	-0.109602	0.218892	-0.500712	0.616574	0.860031
CUBN	19.0169	-0.279336	0.469392	-0.595102	0.551775	0.827159
MAPK8	19.8503	0.624101	0.439642	1.41957	0.155734	0.460372
SEC23IP	15.2808	-0.331854	0.536653	-0.618378	0.536326	0.817436
ATE1	38.5076	0.375508	0.340829	1.10175	0.270572	0.613139
NSMCE4A	23.6978	0.734862	0.41882	1.7546	0.0793273	0.318515
UNC5B	45.0922	0.347517	0.339475	1.02369	0.305982	0.64598
CDH23	238.409	-0.199636	0.239959	-0.831957	0.405433	0.726749
MICU1	30.1974	0.43624	0.368336	1.18435	0.236274	0.571734
BMPR1A	27.8942	-1.01327	0.392976	-2.57845	0.00992438	0.0802749
ACTA2	25.9061	1.40822	0.45331	3.10653	0.00189294	0.0230667
LIPA	241.575	0.908832	0.233582	3.89085	9.98922e-05	0.00212328
TWNK	34.1229	-0.0841982	0.347606	-0.242223	0.808607	0.940285
LZTS2	21.1425	0.240424	0.444012	0.54148	0.588176	0.845914
FBXW4	37.3451	0.0667705	0.34834	0.191682	0.847992	0.951939
TNKS2	117.918	0.361274	0.229521	1.57404	0.115479	0.392444
GBF1	22.0965	0.015238	0.419784	0.0362996	0.971043	0.993467
ARHGAP21	19.7113	0.00219216	0.446956	0.00490465	0.996087	0.998206
CPEB3	68.9684	0.220422	0.267853	0.822923	0.410552	0.730672
FBXL15	24.518	-1.01229	0.475757	-2.12775	0.0333581	0.183924
ACBD5	2821.73	0.293665	0.184576	1.59103	0.111603	0.385542
LHPP	18.6631	-0.275309	0.473611	-0.581299	0.561039	0.834365
BCCIP	874.868	0.744655	0.183652	4.05471	5.01971e-05	0.00116638
SH3PXD2A	37.0982	-0.153845	0.383383	-0.401283	0.688211	0.890486
PITRM1	46.3973	0.979785	0.384476	2.54836	0.010823	0.0854195
EBF3	41.5065	1.15984	0.356782	3.25083	0.0011507	0.015462
SORCS1	30.947	-1.04575	0.369816	-2.82777	0.00468736	0.0460748
TASOR2	95.383	0.907079	0.271435	3.3418	0.000832384	0.0119767
SMC3	21.305	0.211801	0.436283	0.485468	0.627344	0.865215
SHOC2	57.7727	0.189724	0.293064	0.647379	0.517386	0.805567
TFAM	15.6798	-0.341818	0.50975	-0.67056	0.502501	0.79499
CCNY	534.856	0.133402	0.187134	0.712865	0.475929	0.776472
UBE2S	45.9914	-0.556788	0.353752	-1.57395	0.115499	0.392444
RPL28	2283.78	-0.24095	0.189107	-1.27415	0.202611	0.531535
ZMIZ1	26.675	-0.229756	0.391791	-0.586426	0.55759	0.83155
PBLD	562.865	0.0458252	0.175549	0.26104	0.794062	0.935831
NUFIP2	46.4099	-0.433678	0.332248	-1.30528	0.191796	0.515453
GIT1	99.4334	-0.257285	0.264128	-0.97409	0.330012	0.668602
RPL19	40.0723	-0.676207	0.364374	-1.8558	0.0634815	0.275984
FBXL20	21.7356	0.100847	0.448119	0.225044	0.821945	0.943944
RUNDC3A	63.6279	-0.481325	0.290232	-1.65842	0.0972336	0.35926
UBTF	113.899	1.27107	0.239486	5.30749	1.11145e-07	5.9399e-06
PSMD3	33.431	0.178604	0.360975	0.494782	0.620754	0.862233
CASC3	45.4761	0.145286	0.306936	0.473344	0.635968	0.869265
RAPGEFL1	25.7172	-0.179096	0.402426	-0.445041	0.65629	0.878262
RGS9	27.3165	0.238439	0.385926	0.617835	0.536684	0.817815
TRIM37	637.862	-0.346665	0.180539	-1.92016	0.0548371	0.254664
KPNB1	266.752	0.264904	0.193177	1.3713	0.17028	0.484214
CBX1	60.5664	-0.421664	0.305437	-1.38053	0.167423	0.479947
PIGL	4174.96	0.111717	0.16655	0.670772	0.502366	0.79499
GALK1	108.512	-0.93393	0.281971	-3.31215	0.000925831	0.0129478
CAMTA2	237.689	-0.91635	0.240261	-3.81399	0.000136743	0.00278778
MED13	20.0787	-0.572214	0.464294	-1.23244	0.217785	0.550681
ENO3	9343.06	0.487486	0.189724	2.56945	0.010186	0.08186
PFN1	131.505	0.230742	0.222199	1.03845	0.299062	0.640957
CHRNE	139.333	0.204963	0.22041	0.92992	0.352412	0.685809
RAI1	30.8584	1.05297	0.371934	2.83108	0.00463909	0.0457308
NUP88	3190.51	0.119593	0.168044	0.711673	0.476667	0.776661
C1QBP	171.803	-0.011704	0.217117	-0.0539065	0.95701	0.991238
BLMH	27.0347	-0.613592	0.406476	-1.50954	0.131161	0.421721
CCDC47	187.096	0.305423	0.224842	1.35839	0.174341	0.48983
MED31	84.3864	0.876664	0.262622	3.33812	0.00084347	0.0121129
FTSJ3	2122.92	0.451654	0.196761	2.29544	0.0217078	0.138111
ICAM2	24.1904	1.09848	0.465157	2.36153	0.0181997	0.121472
SYNGR2	22.2844	-0.771192	0.437667	-1.76205	0.0780606	0.314685
B9D1	1325.24	0.119055	0.180403	0.659942	0.509291	0.800723
DDX5	180.075	0.202312	0.20267	0.998234	0.318166	0.659606
C17orf75	22.8501	-0.841051	0.43215	-1.9462	0.0516306	0.244185
PSMD11	21.5791	0.295925	0.43742	0.676522	0.498709	0.793066
ASIC2	295.628	-1.66506	0.229186	-7.26512	3.72714e-13	5.07027e-11
HSD17B1	741.691	0.655971	0.17385	3.77319	0.000161172	0.00319018
MLX	653.805	0.238188	0.198902	1.19751	0.231107	0.566831
CNTNAP1	62.8649	0.693286	0.297044	2.33395	0.0195984	0.128402
PTGES3L.AARSD1	64.543	-0.344976	0.298757	-1.15471	0.248211	0.587001
VAT1	25.0169	0.0286328	0.421169	0.067984	0.945798	0.987566
LRRC59	1288.68	0.0785339	0.156118	0.50304	0.614936	0.859265
RND2	17.7945	0.283149	0.472594	0.599137	0.549082	0.825986
ALOX12	240.388	0.635119	0.213953	2.96849	0.00299265	0.0328796
HDAC5	84.0532	0.538066	0.253155	2.12544	0.0335502	0.184711
ABCC3	16.2257	-0.48096	0.509656	-0.943696	0.345325	0.681182
LUC7L3	185.352	-0.0394757	0.204546	-0.192992	0.846966	0.951804
MPP2	22.5993	-0.319694	0.442484	-0.722497	0.469989	0.773086
EFTUD2	16.6223	-0.144826	0.482642	-0.300068	0.764125	0.924961
SLC16A6	26.8222	-0.139386	0.379929	-0.366873	0.713714	0.902319
PRKAR1A	270.981	-3.41768	0.267499	-12.7764	2.22074e-37	2.37365e-34
FAM20A	325.66	-0.533437	0.21332	-2.50065	0.0123966	0.0928441
RANGRF	41.1713	0.8434	0.349782	2.41121	0.0158995	0.110047
MAP2K6	17.9424	-0.397327	0.472218	-0.841406	0.400121	0.722593
DHRS7B	116.036	0.585897	0.311459	1.88114	0.0599535	0.267624
WSB1	16.6268	0.514129	0.507453	1.01316	0.310985	0.651059
SLC9A3R1	22.1935	-0.51177	0.442791	-1.15578	0.24777	0.587001
VTN	111.406	1.07088	0.237069	4.51719	6.26664e-06	0.000209317
TNFAIP1	141.18	0.0520721	0.245065	0.212483	0.83173	0.947838
IFT20	359.217	0.822126	0.276156	2.97704	0.00291049	0.0322612
TMEM97	186.555	0.107397	0.198299	0.541589	0.588102	0.845914
SUPT6H	29.0342	-0.129098	0.390112	-0.330925	0.740701	0.914168
RAB34	35.0126	-0.165076	0.380391	-0.433963	0.664316	0.880654
GNRHR	49.9099	0.518449	0.31158	1.66394	0.0961249	0.356572
NMU	15.6827	0.429278	0.484173	0.886621	0.375283	0.702076
CRACD	37.6895	-0.0276916	0.334524	-0.0827793	0.934027	0.984142
MANBA	23.8615	-0.0985575	0.406398	-0.242515	0.808381	0.9402
UBE2D3	257.522	0.0479085	0.208904	0.229333	0.81861	0.943652
MAPK10	318.882	1.34891	0.58124	2.32074	0.020301	0.131879
ELF2	1217.52	-0.499419	0.249032	-2.00544	0.0449157	0.226303
NDUFC1	467.074	0.208745	0.210764	0.99042	0.321969	0.663154
INPP4B	18.2885	-0.133987	0.520566	-0.257387	0.79688	0.936062
GAB1	99.1282	0.134356	0.238234	0.563966	0.572777	0.838048
CPE	116.643	0.0775142	0.226586	0.342096	0.732279	0.91154
CLCN3	16.5793	0.321725	0.479777	0.670572	0.502493	0.79499
GALNT7	113.826	-0.482928	0.242551	-1.99103	0.0464774	0.23107
DHX15	46.4365	-0.237394	0.30472	-0.779054	0.435948	0.747365
NSD2	39.6473	0.265152	0.351272	0.754834	0.450349	0.758297
SH3D19	11518.7	-0.13663	0.174242	-0.78414	0.432958	0.745202
STIM2	33.9876	0.0663258	0.374577	0.177069	0.859454	0.956199
BST1	256.972	0.154473	0.192215	0.803649	0.4216	0.736936
RAPGEF2	20.8631	-0.349998	0.434804	-0.804955	0.420846	0.736936
SNX25	51.4611	-0.328683	0.349722	-0.93984	0.3473	0.681929
LRP2BP	329.461	-0.00522008	0.244337	-0.0213643	0.982955	0.996042
UFSP2	152.481	1.1311	0.711236	1.59033	0.111759	0.38566
KLF3	30.5541	0.0131434	0.391213	0.0335965	0.973199	0.994125
NCAPG	679.25	-0.00524785	0.247212	-0.0212281	0.983064	0.996042
UGDH	80.8075	-0.125226	0.260217	-0.481236	0.630349	0.867233
DDX25	18.9708	-1.05201	0.547941	-1.91992	0.0548676	0.254664
CRYAB	26.2014	-0.335756	0.397995	-0.843618	0.398883	0.721752
CTSC	91.1055	-0.334401	0.258462	-1.29381	0.19573	0.521997
ELP4	24.5338	-1.32729	0.419675	-3.16267	0.0015633	0.0196912
TECTA	96.7732	0.135019	0.346227	0.389973	0.696557	0.895972
SC5D	24.6125	0.0207909	0.43827	0.0474386	0.962164	0.992071
HSPA8	140.236	-0.320408	0.25502	-1.2564	0.208969	0.539899
DNAJC4	32.3953	1.27658	0.423745	3.01261	0.00259009	0.0295864
SIAE	1154.64	0.107663	0.175089	0.614903	0.538619	0.819093
PUS3	499.387	0.0337424	0.167758	0.201137	0.840591	0.951052
DCPS	140.807	0.303266	0.281405	1.07769	0.281174	0.623183
KMT5B	16.8958	-0.790095	0.479249	-1.64861	0.0992272	0.362332
PPP6R3	26.7972	-0.527636	0.397709	-1.32669	0.184612	0.505587
NRXN2	17.0355	0.345806	0.473973	0.72959	0.465641	0.769928
MS4A4A	21.0726	-0.039065	0.436864	-0.0894215	0.928747	0.982151
ST3GAL4	24.8402	0.178594	0.468291	0.381374	0.702926	0.898103
CPT1A	21.8871	-1.42395	0.51721	-2.75314	0.00590274	0.0545912
CCND1	57.9991	0.0169685	0.307255	0.0552261	0.955958	0.991003
ANAPC15	19.6164	0.587929	0.445646	1.31927	0.187078	0.509544
CEP164	100.953	0.693409	0.241412	2.8723	0.0040749	0.0417893
RNF141	29.9386	0.810337	0.392063	2.06685	0.0387479	0.204247
EIF4G2	71.4389	-0.0950919	0.266218	-0.357196	0.720945	0.90584
DDX6	143.737	-1.08986	0.260978	-4.17607	2.96593e-05	0.00075224
UPK2	144.712	-0.114234	0.223567	-0.51096	0.609379	0.856221
CBL	544.464	-0.0288843	0.194937	-0.148172	0.882207	0.964728
NECTIN1	55.2469	-0.88808	0.296005	-3.00022	0.00269788	0.0304789
KIAA1549L	16.0227	-0.454125	0.486629	-0.933206	0.350714	0.684056
PDHX	66.783	0.353077	0.282084	1.25167	0.21069	0.541869
COMMD9	50.6124	-0.95044	0.33192	-2.86346	0.00419041	0.0426567
SLC15A3	118.1	0.459704	0.243028	1.89157	0.058548	0.26466
CD5	18.3578	-0.458446	0.462999	-0.990166	0.322093	0.663154
MDK	259.148	0.587006	0.19602	2.99462	0.00274784	0.0308699
AMBRA1	36.4296	-0.720472	0.36418	-1.97834	0.0478905	0.233981
CD81	79.0278	0.109488	0.284158	0.385305	0.700011	0.897095
SLC35F2	588.063	-0.213938	0.180149	-1.18756	0.235006	0.569955
SOX6	1156.58	0.459907	0.181228	2.53773	0.0111574	0.0868676
C11orf58	131.395	0.0465083	0.216541	0.214779	0.82994	0.947197
RPS13	54.7374	-0.229522	0.289314	-0.793331	0.427585	0.740725
AIP	92.3853	0.691983	0.242237	2.85664	0.00428158	0.0434075
NUP98	20.1727	-0.236208	0.454543	-0.519661	0.6033	0.852729
CHKA	39.429	0.349222	0.330379	1.05703	0.290496	0.631462
PTPN5	22.8013	-0.693195	0.427959	-1.61977	0.105282	0.37451
PRPF40B	591.956	0.214983	0.185691	1.15774	0.246968	0.586586
COQ5	30.7156	-0.0913618	0.37334	-0.244715	0.806677	0.939502
CORO1C	19.5267	0.274582	0.436775	0.628657	0.529574	0.813048
CAPRIN2	382.538	0.718272	0.255245	2.81405	0.00489219	0.0476606
TSPAN11	201.675	0.110866	0.254714	0.435255	0.663377	0.880408
MLEC	33.7316	0.0680708	0.365369	0.186307	0.852204	0.953667
MVK	59.676	1.18353	0.342786	3.45269	0.000555027	0.00883555
CSRNP2	25.3676	1.35988	0.418456	3.24976	0.00115503	0.0154873
ATP5F1B	38.6764	-0.346193	0.354817	-0.975695	0.329216	0.667925
PTGES3	113.811	-0.373688	0.233565	-1.59993	0.109615	0.382177
BCL7A	142.449	0.158004	0.214139	0.737858	0.460601	0.765187
RSRC2	27.0635	-0.449726	0.403032	-1.11586	0.264484	0.607539
LIN7A	44.5201	-1.70251	0.348021	-4.89196	9.9837e-07	4.24421e-05
KRT18	174.919	0.477064	0.240407	1.9844	0.0472116	0.232393
ACSS3	51.6567	-0.284972	0.293288	-0.971646	0.331227	0.669241
TNS2	61.2878	0.121772	0.279853	0.435128	0.66347	0.880408
PPM1H	122.998	0.205693	0.245489	0.837892	0.402092	0.723714
METAP2	41.0546	-0.385403	0.336592	-1.14501	0.252203	0.592646
LTA4H	50.9935	-0.336769	0.305388	-1.10276	0.270132	0.612649
ELK3	102.942	0.337212	0.288864	1.16737	0.243061	0.581022
WNT5B	1366.16	1.31135	0.192143	6.82484	8.8021e-12	9.54454e-10
ITFG2	4264.17	0.5092	0.169443	3.00513	0.00265467	0.0301344
FOXM1	59.2805	-0.424865	0.279516	-1.52	0.12851	0.415699
PRMT8	69.4106	1.42809	0.873615	1.63469	0.102115	0.369451
PARP11	21.4956	0.642282	0.478116	1.34336	0.179156	0.49591
GPN3	218.871	0.36374	0.227582	1.59828	0.10998	0.382909
VPS29	49.3352	0.466585	0.346486	1.34662	0.178102	0.494457
FGF6	15.11	1.62471	0.578808	2.80699	0.00500072	0.0484655
CUX2	20.3411	-0.555108	0.43678	-1.27091	0.20376	0.533427
SH2B3	148.74	-0.306818	0.221254	-1.38672	0.165526	0.477068
CREBL2	64.6924	-0.132498	0.281598	-0.470522	0.637982	0.869603
CDKN1B	240.978	-0.281765	0.255755	-1.1017	0.270594	0.613139
NAA25	17.5116	-0.151959	0.464016	-0.327487	0.7433	0.914963
SCNN1A	17.286	-0.387028	0.478831	-0.808277	0.418931	0.735786
LTBR	371.387	0.0816665	0.222968	0.36627	0.714163	0.902319
OGFOD2	29.9796	0.899999	0.400006	2.24996	0.0244514	0.149588
CDK2AP1	854.867	0.103448	0.187604	0.551414	0.58135	0.843235
RASAL1	31.1582	-1.66352	0.386894	-4.29967	1.71049e-05	0.000479323
EIF2B1	188.25	0.211008	0.221641	0.952026	0.341084	0.676561
SLC38A1	141.112	-0.0728991	0.222468	-0.327684	0.74315	0.914963
RERGL	16.5509	0.152018	0.473967	0.320735	0.748411	0.917368
SPRING1	41.6617	0.39463	0.441389	0.894065	0.371287	0.698115
RFC5	276.58	0.521165	0.230824	2.25785	0.0239553	0.147882
COPZ1	18.34	-0.0405163	0.479725	-0.0844574	0.932693	0.984142
CAND1	34.8463	0.0783188	0.343292	0.228141	0.819537	0.943943
RAB5B	451.713	0.536206	0.225302	2.37994	0.0173154	0.117456
NUP107	17.3472	0.0633215	0.485075	0.13054	0.896139	0.970232
CNOT2	94.7304	0.370321	0.248938	1.48761	0.136855	0.430383
CPSF6	39.4964	-0.177605	0.332376	-0.534351	0.593099	0.848052
KRR1	31.9313	1.39743	0.527078	2.65127	0.00801892	0.0681791
MRPL51	225.986	-0.133757	0.203398	-0.657609	0.510789	0.800723
GAPDH	100.789	-0.461749	0.256692	-1.79884	0.0720434	0.29996
UHRF1BP1L	16.6739	0.370202	0.476415	0.777058	0.437125	0.7479
GNB3	313.563	-0.102938	0.221171	-0.465421	0.64163	0.8715
CDCA3	203.334	0.111754	0.27011	0.413735	0.679068	0.886465
CHPT1	17.4356	-0.422379	0.495613	-0.852236	0.394083	0.717229
USP5	16.7369	-0.351002	0.533556	-0.657854	0.510632	0.800723
TPI1	46.8943	-0.319274	0.316963	-1.00729	0.313795	0.654442
GNPTAB	103.331	0.785709	0.248531	3.16142	0.00157003	0.0197097
SPSB2	473.825	-0.500894	0.179778	-2.78618	0.00533337	0.0508335
ENO2	31.6674	0.334966	0.364852	0.918089	0.358572	0.688773
ATN1	58.2571	0.0135901	0.2951	0.0460525	0.963268	0.992071
C12orf57	41.0107	0.862068	0.367419	2.34628	0.018962	0.124889
LPCAT3	1221.52	-0.0166942	0.166168	-0.100466	0.919974	0.979127
ST8SIA1	1146.04	0.218098	0.183519	1.18842	0.234668	0.569766
CLEC4A	4584.03	0.148664	0.184928	0.803905	0.421452	0.736936
C2CD5	25.1063	0.0405838	0.405956	0.0999711	0.920367	0.979127
RAB35	76.086	-0.131022	0.288404	-0.4543	0.649613	0.874967
PHC1	370.517	0.413044	0.180731	2.2854	0.0222892	0.140259
X.1	2176.9	-0.299984	0.171571	-1.74845	0.0803853	0.321799
RFX4	48.0616	0.293549	0.318966	0.920315	0.357408	0.688144
RIC8B	21.3332	0.205536	0.422865	0.486056	0.626928	0.865121
SRSF9	682.246	0.0581397	0.172539	0.336966	0.736142	0.912366
FGFR1OP2	16.7708	0.733555	0.477726	1.53552	0.124657	0.410618
KLRB1	40.3723	-0.47136	0.36008	-1.30905	0.190519	0.513278
FRK	25.1364	0.618463	0.405271	1.52605	0.126998	0.413131
DSE	5052.76	0.00535349	0.17142	0.0312302	0.975086	0.9942
RWDD1	43.0892	-0.488031	0.32746	-1.49035	0.136131	0.429218
MAK	1062.1	0.215644	0.193314	1.11551	0.264631	0.607539
SMIM8	25.2414	-0.0301611	0.422872	-0.0713245	0.943139	0.986381
NEDD9	61.0109	0.295886	0.283502	1.04368	0.296633	0.638509
CEP85L	32.2187	-0.392726	0.354816	-1.10684	0.268361	0.611412
ADTRP	20.7281	0.167533	0.440839	0.380031	0.703922	0.898609
ASF1A	42.5015	-0.121632	0.347004	-0.350519	0.725949	0.907803
MCM9	2272.93	-0.146633	0.165729	-0.884777	0.376277	0.702772
FAM184A	40.3867	0.552746	0.367816	1.50278	0.132896	0.423772
GABRR2	71.0041	-0.211409	0.306345	-0.690102	0.49013	0.787281
HDDC2	417.62	-0.709273	0.272591	-2.60197	0.00926894	0.0761254
TPD52L1	20.4731	0.576608	0.458838	1.25667	0.208873	0.539899
NCOA7	22.273	-1.02865	0.439078	-2.34275	0.0191425	0.125856
RIPOR2	361.68	0.0750021	0.197747	0.379282	0.704478	0.898957
SASH1	38.8176	-0.183004	0.328532	-0.557037	0.577502	0.840473
UST	17.9204	0.674969	0.480266	1.40541	0.1599	0.469351
MTRF1L	164.866	-0.192789	0.213233	-0.904122	0.365931	0.693314
OPRM1	53.9729	0.0949417	0.31206	0.304242	0.760944	0.923581
TULP1	22.9116	-0.350149	0.429457	-0.81533	0.414883	0.733571
SLC26A8	20.4561	0.216225	0.452698	0.477636	0.632909	0.86793
MAPK14	30.0156	-0.170584	0.40557	-0.420603	0.674045	0.883071
KCTD20	57.4416	0.263775	0.28653	0.920584	0.357268	0.688144
SRSF3	20.4796	-0.278875	0.46607	-0.598353	0.549604	0.826208
SOD2	4840.74	0.329698	0.167365	1.96994	0.0488457	0.235858
MCM3	45.9272	-0.215591	0.326892	-0.659517	0.509564	0.800723
PHACTR1	508.212	0.00962716	0.172573	0.0557862	0.955512	0.991003
FBXO9	35.8391	0.406948	0.342616	1.18777	0.234925	0.569944
MDN1	195.586	-0.150385	0.205303	-0.732502	0.463862	0.768516
BACH2	22.0848	0.425955	0.434689	0.979908	0.327131	0.666619
CAP2	22.0331	0.551264	0.430083	1.28176	0.199926	0.527034
ZNF451	23.9009	-0.0849244	0.410785	-0.206737	0.836216	0.949408
BAG2	646.483	0.159667	0.169499	0.941996	0.346195	0.681929
RAB23	141.692	-0.164365	0.217408	-0.756024	0.449635	0.757354
TSPO2	17.2131	-0.198714	0.504661	-0.393757	0.69376	0.894642
KHDRBS2	25.025	-0.0226968	0.426888	-0.0531681	0.957598	0.991238
CCNC	450.318	0.013976	0.181096	0.0771747	0.938485	0.985784
E2F3	25.5158	-0.0251826	0.397955	-0.0632802	0.949543	0.98962
PTP4A1	947.957	0.03722	0.177858	0.209269	0.834238	0.949175
ASCC3	30.7794	0.219949	0.395247	0.556484	0.57788	0.840696
GPLD1	1103.88	-0.398739	0.177808	-2.24252	0.0249277	0.152004
ALDH5A1	22.7972	0.130254	0.430479	0.30258	0.76221	0.923838
CRYBG1	192.817	-0.179863	0.225421	-0.797896	0.424931	0.738539
ACOT13	475.641	-0.138172	0.18561	-0.744419	0.456623	0.761987
SMAP1	126.962	-0.368195	0.238979	-1.5407	0.12339	0.408712
RPS12	37.3864	-0.385379	0.340736	-1.13102	0.258048	0.59946
C6orf62	47.2471	0.782675	0.316425	2.47349	0.0133801	0.0970999
B3GAT2	2058.19	0.198525	0.171319	1.15881	0.246534	0.586301
EYA4	17.9306	-0.126609	0.46676	-0.271252	0.786197	0.933298
HBS1L	30.1192	-0.273583	0.372422	-0.734605	0.46258	0.767417
FIG4	170.646	-0.99245	0.232589	-4.26697	1.98142e-05	0.000547047
PERP	17.7418	0.971992	0.476675	2.03911	0.0414392	0.212801
ARFGEF3	22.1692	-0.158292	0.431254	-0.367051	0.713581	0.902319
EPM2A	27.298	0.271308	0.388713	0.697963	0.4852	0.782946
UNC93A	127.986	0.64611	0.291949	2.21309	0.0268911	0.159177
SLC22A2	36.4056	1.25652	1.1318	1.1102	0.266914	0.610532
PACRG	19.2245	0.247853	0.474044	0.522847	0.601081	0.851447
QKI	71.2306	-0.117473	0.268687	-0.437213	0.661957	0.880022
PDE10A	32.887	-1.17178	0.36581	-3.20324	0.00135891	0.0176517
MDFI	20.5777	1.85359	0.490124	3.78188	0.000155648	0.00308902
CCND3	21.2821	0.136183	0.42008	0.324183	0.745799	0.915366
TBP	21.7178	0.124934	0.418194	0.298746	0.765134	0.925072
GUCA1B	40.0128	-0.306037	0.336379	-0.909798	0.362929	0.692632
BICRAL	29.8481	-0.554125	0.393256	-1.40907	0.158814	0.46715
PPP2R5D	723.44	0.507152	0.214723	2.36189	0.0181818	0.121461
PTK7	48.3202	-0.00386842	0.321607	-0.0120284	0.990403	0.998206
SRF	25.762	0.118632	0.411594	0.288226	0.773174	0.92766
CUL9	64.5624	0.321089	0.281135	1.14212	0.253406	0.59424
EXOC2	15.5138	0.32289	0.506239	0.637821	0.52359	0.808733
TMEM30A	16.6167	-0.428526	0.490396	-0.873837	0.382207	0.707819
GMDS	28.2368	-0.145807	0.388969	-0.374854	0.707769	0.900432
SENP6	30.0169	-0.248271	0.377647	-0.657417	0.510913	0.800723
IMPG1	88.2785	-0.267842	0.271183	-0.987678	0.32331	0.664206
VEGFA	20.9518	0.160093	0.435858	0.367304	0.713392	0.902319
PRPF4B	24.4757	0.396342	0.415855	0.953077	0.340551	0.676221
LAMA4	28.7985	-0.297366	0.443802	-0.670044	0.50283	0.79499
FBRSL1	18.708	-0.678031	0.458322	-1.47938	0.13904	0.433787
CEP72	97.2547	-0.34055	0.29576	-1.15144	0.249551	0.589375
MAN2A1	20.2608	-0.515478	0.436735	-1.1803	0.237882	0.574325
GHR	89.3686	-0.268348	0.258662	-1.03744	0.299529	0.641223
HMGCS1	33.8443	0.573414	0.354146	1.61915	0.105415	0.37451
KIF20A	102.275	0.0129564	0.232884	0.0556344	0.955633	0.991003
NNT	47.5006	0.451994	0.308368	1.46576	0.142713	0.440989
HSPA9	74.3018	-0.0404183	0.264595	-0.152756	0.878591	0.96382
MRPS27	26.286	0.0699977	0.417965	0.167473	0.866998	0.960029
PFDN1	18.1543	0.586835	0.458896	1.2788	0.200969	0.528501
LOX	48.4664	0.136859	0.338818	0.40393	0.686264	0.889441
APBB3	35.1244	1.05141	0.405519	2.59274	0.00952134	0.0777451
TMCO6	23.1039	0.853252	0.436533	1.95461	0.050629	0.240818
SPARC	30.3852	-0.257279	0.367443	-0.700188	0.48381	0.782535
IK	1102.79	0.289767	0.173583	1.66932	0.0950532	0.354001
HMGCR	24.8279	0.86961	0.406586	2.13881	0.0324508	0.180579
CERT1	8837.41	1.10596	0.221008	5.00417	5.61047e-07	2.56334e-05
FAF2	16.7779	-0.0627384	0.470847	-0.133246	0.893999	0.969546
PDE8B	43.8872	-0.393649	0.334118	-1.17817	0.238727	0.575272
RNF130	22.8644	-0.430925	0.423954	-1.01644	0.309419	0.64961
ARSB	28.2235	0.350518	0.381316	0.919232	0.357974	0.688296
CLINT1	28.6086	0.289193	0.380929	0.759177	0.447746	0.756687
THBS4	22.0352	-0.373166	0.417197	-0.894461	0.371075	0.698115
CNOT6	31.4653	0.166436	0.375243	0.443541	0.657374	0.87877
TTC1	98.9304	1.37446	0.268108	5.12651	2.95162e-07	1.47227e-05
MSH3	145.436	0.536518	0.219475	2.44456	0.014503	0.102952
RASGRF2	179.607	0.844103	0.300826	2.80596	0.00501676	0.0485581
CCNG1	24.2625	-0.381625	0.422407	-0.903452	0.366286	0.693697
POLR3G	242.338	0.15298	0.204433	0.748316	0.454269	0.761049
DROSHA	28.4892	0.0833699	0.392627	0.212339	0.831843	0.947838
LMNB1	78.6826	-0.212146	0.269748	-0.786462	0.431597	0.743886
ARRDC3	31.9921	-0.180211	0.362299	-0.497411	0.618899	0.861333
GOLPH3	117.318	0.0487339	0.247945	0.196551	0.844179	0.951685
SUB1	45.4795	-0.850625	0.321596	-2.64501	0.00816879	0.069225
FAM172A	22.2855	-1.34824	0.448123	-3.00864	0.00262416	0.0298977
SLC27A6	74.9036	0.214028	0.262411	0.815621	0.414717	0.733571
TARS1	32.3974	-1.27937	0.378971	-3.37591	0.000735708	0.0109001
PDE4D	44.6444	-0.444141	0.340072	-1.30602	0.191545	0.514963
RAD1	743.335	0.00389573	0.19513	0.0199648	0.984071	0.996042
BRIX1	22.2959	0.0178219	0.420502	0.0423823	0.966194	0.992249
PRLR	36.9547	-0.987509	0.386284	-2.55644	0.010575	0.0842624
GNPDA1	62.8019	0.536507	0.288722	1.85822	0.0631382	0.275131
PCDH12	159.094	0.0121912	0.23874	0.0510647	0.959274	0.991475
SKP1	30.2081	-0.823369	0.368828	-2.23239	0.025589	0.154401
NUP155	30.0552	0.176848	0.39372	0.449172	0.653307	0.876506
FGF1	109.775	1.89408	0.271808	6.96845	3.20458e-12	3.63283e-10
NR3C1	101.829	-0.43233	0.276429	-1.56398	0.117822	0.398008
PPWD1	59.1142	0.0145418	0.289908	0.0501602	0.959995	0.991672
LIFR	85.2577	-0.463181	0.270404	-1.71292	0.0867266	0.33517
TRIM23	70.8881	0.14616	0.269459	0.542419	0.58753	0.84578
TRAPPC13	64.0364	-0.0684191	0.278417	-0.245743	0.805881	0.93919
TTC33	46.45	-0.618189	0.348685	-1.77291	0.0762431	0.309857
WWC1	22.3532	-0.0562178	0.438599	-0.128176	0.89801	0.970891
MACROH2A1	91.4094	1.00037	0.258516	3.86967	0.000108983	0.00228407
TCERG1	36.4266	-0.0923812	0.374703	-0.246545	0.80526	0.939142
DPYSL3	194.488	-0.712437	0.212198	-3.35741	0.000786754	0.0115648
CSNK1A1	57.0176	0.246006	0.296266	0.830354	0.406339	0.727675
HMGXB3	39.6033	0.591312	0.347368	1.70226	0.0887061	0.34001
ERGIC1	18.9607	-0.697976	0.464982	-1.50108	0.133335	0.424515
STC2	26.1432	-0.0207535	0.396391	-0.0523562	0.958245	0.991238
[truncated: 5,483 more rows]

## Sheet: WorkingSheet_PAdjCut-Off
Significant						NotSignificant															Rest	6704
Gene	UniprotID	log2FoldChange	padj	Regulation		Gene	UniprotID	log2FoldChange	padj												Up	454
GLIPR1L1	Q6UWM5	-5.20071	2.64133e-34	Down		NNAT	Q16517	0.705347	0.0501622												Down	324
CEBPZ	Q03701	-5.07251	1.2415e-126	Down		PKMYT1	Q99640	0.56497	0.0501622
IRX2	Q9BZI1	-4.42974	5.14878e-13	Down		TRIM71	Q2Q1W2	-0.77873	0.0507382
UTRN	P46939	-3.93695	1.39589e-77	Down		SRPK2	P78362	0.460125	0.0508083
ZSCAN1	Q8NBB4	-3.65957	9.47866e-10	Down		KCTD19	Q17RG1	-1.16756	0.0508083
CALCB	P10092	-3.58068	1.89656e-11	Down		TAF9B	Q9HBM6	1.3063	0.0508083
PRKAR1A	P10644	-3.41768	2.37365e-34	Down		SPSB2	Q99619	-0.500894	0.0508335
ZIC4	Q8N9L1	-3.40858	5.05343e-08	Down		X.1171	NA	0.72371	0.0511709
ALPG	P10696	-3.31838	6.06972e-17	Down		POMT1	Q9Y6A1	-0.978254	0.0513038
GALNT3	Q14435	-3.24442	7.48959e-06	Down		PPIE	Q9UNP9	-1.01069	0.0515335
TBL3	Q12788	-3.1057	1.51126e-09	Down		ZNF20	P17024	-0.42256	0.0515335
MDGA2	Q7Z553	-3.00924	7.23809e-38	Down		AGAP2	Q99490	1.04258	0.0517264
FEZF1	A0PJY2	-2.98777	1.28694e-29	Down		TMEM101	Q96IK0	0.82969	0.0517902
ALPP	P05187	-2.91327	4.48626e-06	Down		ZNF385D	Q9H6B1	-0.901818	0.0517902
FAHD1	Q6P587	-2.89637	0.000247649	Down		EFCC1	Q9HA90	-0.909255	0.05184
SPOCK3	Q9BQ16	-2.85684	6.29699e-08	Down		IFT140	Q96RY7	0.83526	0.05184
SRRM4	A7MD48	-2.78129	4.29227e-26	Down		DEAF1	O75398	0.581957	0.0519894
APELA	P0DMC3	-2.71589	7.69133e-07	Down		GP1BA	P07359	-0.789363	0.0519894
BMP8A	Q7Z5Y6	-2.7127	1.15695e-18	Down		RAD9A	Q99638	0.485973	0.05203
MTMR3	Q13615	-2.68369	5.64734e-09	Down		ZNF497	Q6ZNH5	0.562693	0.0522054
CA9	Q16790	-2.64584	4.95475e-06	Down		COX20	Q5RI15	-0.472875	0.0522054
CFAP57	Q96MR6	-2.64395	1.08409e-18	Down		CDK4	P11802	0.532902	0.0523054
FSIP1	Q8NA03	-2.59461	5.32429e-30	Down		GALNT11	Q8NCW6	1.16245	0.052354
TEX9	Q8N6V9	-2.54727	1.8287e-26	Down		SAP30	O75446	1.16779	0.0526912
VGLL3	A8MV65	-2.45384	4.11518e-16	Down		GXYLT2	A0PJZ3	-1.14349	0.052965
ECHDC2	Q86YB7	-2.44893	4.02619e-18	Down		ERVH48.1	NA	-0.663613	0.052965
GFY	I3L273	-2.42353	1.55191e-06	Down		IDI1	Q13907	1.09075	0.0529968
MMP24OS	A0A0U1RRL7	-2.3993	1.66048e-23	Down		API5	Q9BZZ5	0.77672	0.0536953
PDZD8	Q8NEN9	-2.34835	4.18948e-13	Down		X.1005	NA	-1.19403	0.0539089
MRTFB	Q9ULH7	-2.34753	3.61554e-10	Down		ZNF764	Q96H86	-1.0893	0.0544088
FAM47E	Q6ZV65	-2.34615	8.79429e-09	Down		CPT1A	P50416	-1.42395	0.0545912
SNCA	P37840	-2.32503	1.0109e-27	Down		NOXO1	Q8NFA2	2.69532	0.0547167
GPR19	Q15760	-2.29781	5.647e-08	Down		ALDH3B1	P43353	-0.499354	0.0547882
CHRM1	P11229	-2.27329	1.87369e-07	Down		ITFG1	Q8TB96	0.618566	0.0547972
C19orf25	Q9UFG5	-2.26917	1.45991e-12	Down		TDRD6	O60522	-0.872674	0.0552731
TIMP3	P35625	-2.26702	3.20791e-06	Down		X.170	NA	-0.901028	0.0553625
CHD5	Q8TDI0	-2.24873	3.66016e-05	Down		NAA35	Q5VZE5	0.937561	0.055871
HGF	P14210	-2.22459	2.56334e-05	Down		ESR2	Q92731	0.416742	0.055871
DAZL	Q92904	-2.21402	4.23077e-14	Down		PDXDC1	Q6P996	-0.772991	0.055871
STMP1	E0CX11	-2.19316	4.15311e-06	Down		PMS1	P54277	0.870699	0.0560943
NIPAL1	Q6NVV3	-2.17781	7.05491e-13	Down		EIF3L	Q9Y262	-0.690411	0.0561239
PIAS2	O75928	-2.13222	1.6553e-18	Down		PIGF	Q07326	0.532586	0.0561239
CD200R1L	Q6Q8B3	-2.10246	4.13574e-05	Down		ABHD16B	Q9H3Z7	0.734158	0.0561239
ZNF627	Q7L945	-2.09968	1.59434e-11	Down		CYP2S1	Q96SQ9	-0.943811	0.0564093
MSH2	P43246	-2.09329	1.80632e-17	Down		PMCH	P20382	0.507289	0.0564093
TMEM41A	Q96HV5	-2.08229	0.000164485	Down		ADCY7	P51828	0.688473	0.0564248
LECT2	O14960	-2.05739	6.36793e-14	Down		RNF169	Q8NCN4	0.541085	0.0567966
RASSF4	Q9H2L5	-2.01392	3.25161e-07	Down		ZFP14	Q9HCL3	-0.804822	0.0571313
HTR2C	P28335	-1.99233	0.000932842	Down		SEC24C	P53992	2.16402	0.0573189
TPM1	P09493	-1.99166	6.29699e-08	Down		CD160	O95971	1.07778	0.0573476
PRICKLE3	O43900	-1.99042	3.44824e-08	Down		PPP2R5A	Q15172	0.678441	0.0579479
SH3GL2	Q99962	-1.98901	0.00584425	Down		TFIP11	Q9UBB9	0.489674	0.0580081
FPR3	P25089	-1.98759	6.40445e-25	Down		ZSCAN31	Q96LW9	0.747927	0.0580081
GNLY	P22749	-1.98594	8.98745e-05	Down		MINDY1	Q8N5J2	-1.07603	0.0587361
LARGE2	Q8N3Y3	-1.97372	0.00616022	Down		ADAMTS17	Q8TE56	-1.09479	0.0589046
OXNAD1	Q96HP4	-1.96811	5.27313e-11	Down		HABP4	Q5JVS0	1.53726	0.0591741
ONECUT1	Q9UBC0	-1.96667	2.46396e-05	Down		PRKCZ	Q05513	0.576578	0.0592639
TMEM64	Q6YI46	-1.95928	2.53975e-16	Down		SLC2A4RG	Q9NR83	0.652856	0.0592821
ZNF345	Q14585	-1.88827	1.63169e-13	Down		FUCA2	Q9BTY2	1.03775	0.0594199
X.726	NA	-1.88626	0.00518528	Down		ARHGAP4	P98171	1.37489	0.0594798
DNER	Q8NFT8	-1.88474	0.00047338	Down		NR2C2AP	Q86WQ0	0.498157	0.0594798
ANGPT4	Q9Y264	-1.88335	0.000931533	Down		PTPRQ	Q9UMZ3	1.12265	0.0602755
CHRNB3	Q05901	-1.86141	3.62349e-06	Down		ASB16	Q96NS5	0.622035	0.0604953
RORB	Q92753	-1.85326	1.55664e-05	Down		PDE7A	Q13946	0.742775	0.060636
FILIP1	Q7Z7B0	-1.846	3.87687e-07	Down		RPL37A	P61513	-0.864098	0.0606393
XRCC2	O43543	-1.83925	0.000223364	Down		SVOP	Q8N4V2	1.33937	0.0607351
C1orf21	Q9H246	-1.82899	0.000901155	Down		GRIA4	P48058	-0.754219	0.0609913
INHBC	P55103	-1.8285	0.00010584	Down		ARHGEF39	Q8N4T4	0.521568	0.0610881
C10orf105	Q8TEF2	-1.81063	0.0011651	Down		ZDHHC15	Q96MV8	1.27082	0.0613234
X.3	NA	-1.80953	0.0124942	Down		TMEM241	Q24JQ0	0.427617	0.0614681
FXYD1	O00168	-1.80384	6.66279e-15	Down		IL17RB	Q9NRM6	0.577655	0.0616722
ZFP3	Q96NJ6	-1.79543	4.10584e-08	Down		USP11	P51784	1.05586	0.0622556
BCAR1	P56945	-1.77826	0.000779608	Down		TPPP2	P59282	-0.841594	0.0630663
ATP6V0D2	Q8N8Y2	-1.77439	0.00614737	Down		CLEC12A	Q5QGZ9	-1.39277	0.0635464
SLC46A3	Q7Z3Q1	-1.76949	0.00742228	Down		SESN1	Q9Y6P5	0.967609	0.0635607
EHBP1	Q8NDI1	-1.76796	6.10509e-06	Down		PHEX	P78562	0.739855	0.0636409
ATF3	P18847	-1.76487	2.56334e-05	Down		X.1416	NA	-1.23717	0.0638526
MEF2C	Q06413	-1.75836	0.00396996	Down		CEP83	Q9Y592	-1.06993	0.0640684
TRHDE	Q9UKU6	-1.75578	3.63283e-10	Down		SRPK3	Q9UPE1	0.927544	0.0640906
STX19	Q8N4C7	-1.7501	7.38052e-05	Down		ERCC6L2	Q5T890	0.741671	0.0642159
STX18	Q9P2W9	-1.74153	6.2203e-17	Down		MAGEB17	A8MXT2	3.52175	0.0648202
HPCA	P84074	-1.73937	2.99271e-11	Down		TDRD3	Q9H7E2	0.818549	0.0648367
GRID2	O43424	-1.70675	3.59767e-11	Down		X.1517	NA	-0.692303	0.064888
LIN7A	O14910	-1.70251	4.24421e-05	Down		SMAD9	O15198	0.873999	0.065103
ASIC2	Q16515	-1.66506	5.07027e-11	Down		PTER	Q96BW5	-0.758355	0.065103
MDH1	P40925	-1.66482	1.48546e-07	Down		MIA3	Q5JRA6	0.538193	0.0656378
RASAL1	O95294	-1.66352	0.000479323	Down		IPPK	Q9H8X2	0.596935	0.0658495
PPP1R12B	O60237	-1.65435	1.51126e-09	Down		STXBP5L	Q9Y2K9	0.830666	0.0659902
LMF1	Q96S06	-1.64224	0.0192305	Down		CENPN	Q96H22	0.578333	0.0661584
ACBD6	Q9BR61	-1.63284	3.07518e-06	Down		KCTD13	Q8WZ19	-0.501214	0.0661685
SMTNL1	A8MU46	-1.61477	0.00125357	Down		GRPR	P30550	3.4271	0.0664774
CNTN6	Q9UQ52	-1.60277	6.94577e-05	Down		EPB41L4A	Q9HCS5	-0.470706	0.0664774
PYGL	P06737	-1.59887	3.26558e-07	Down		WDR73	Q6P4I2	0.657414	0.066766
GPR176	Q14439	-1.57277	0.0127756	Down		PI4KA	P42356	0.635559	0.066766
RRP7A	Q9Y3A4	-1.56832	0.00304449	Down		SNTA1	Q13424	0.655139	0.0676773
PCOLCE	Q15113	-1.56167	1.64302e-06	Down		PIGK	Q92643	0.761299	0.0679286
DNAI3	Q8IWG1	-1.56033	1.40268e-08	Down		ITIH2	P19823	1.16884	0.0679286
PSAT1	Q9Y617	-1.55213	0.0400822	Down		ZCCHC24	Q8N2G6	-1.33615	0.0679286
X.1591	NA	-1.54811	0.000211994	Down		PSMC1	P62191	0.595286	0.0681354
LARP7	Q4G0J3	-1.53841	5.75642e-12	Down		RBBP7	Q16576	0.493679	0.0681791
USP9X	Q93008	-1.53672	1.61203e-06	Down		KRR1	Q13601	1.39743	0.0681791
RNPEP	Q9H4A4	-1.53408	4.13574e-05	Down		RAB40A	Q8WXH6	0.555535	0.0681791
ZNF875	P10072	-1.53194	8.10766e-09	Down		ADA	P00813	0.460863	0.068363
H2BC6	P62807	-1.53156	0.0115718	Down		SUB1	P53999	-0.850625	0.069225
SCTR	P47872	-1.52496	1.87369e-07	Down		USO1	O60763	-0.788412	0.069225
FRAT2	O75474	-1.52288	0.0175729	Down		ANKDD1B	A6NHY2	0.5326	0.069225
ULK2	Q8IYT8	-1.52137	0.00293156	Down		ZSCAN18	Q8TBC5	-0.819099	0.0701723
SLC24A3	Q9HC58	-1.52095	0.00536354	Down		FOXP3	Q9BZS1	0.545999	0.071334
EIF2AK3	Q9NZJ5	-1.51913	1.72309e-05	Down		FRY	Q5TBA9	-0.831092	0.071334
HS3ST2	Q9Y278	-1.50547	0.0168146	Down		CFAP298.TCP10L	NA	-0.705582	0.0715789
TSKS	Q9UJT2	-1.50546	0.0170817	Down		PEX10	O60683	0.600008	0.0716824
CHST15	Q7LFX5	-1.49333	0.00919901	Down		CHRM4	P08173	0.483019	0.071703
TAF8	Q7Z7C8	-1.49113	0.000338725	Down		HIC1	Q14526	0.481526	0.0719765
PLA2G4C	Q9UP65	-1.4881	0.0415747	Down		SZT2	Q5T011	0.517513	0.0719765
POLR2F	P61218	-1.47584	2.78531e-06	Down		SDR39U1	Q9NRG7	0.444937	0.0720197
NFIA	Q12857	-1.47575	4.12215e-06	Down		COG8	Q96MW5	0.449524	0.0725894
GCA	P28676	-1.4704	0.00104328	Down		KCP	Q6ZWJ8	0.447126	0.0727422
MYOF	Q9NZM1	-1.46581	4.12215e-06	Down		PAX3	P23760	0.609705	0.0727422
FBXO24	O75426	-1.46303	1.13666e-10	Down		CFAP410	O43822	2.21632	0.0727422
ATP9B	O43861	-1.45394	0.0105924	Down		SPRYD4	Q8WW59	-0.552723	0.0727422
RPS24	P62847	-1.44464	0.00267017	Down		SSTR2	P30874	-0.771329	0.0727422
LMO7	Q8WWI1	-1.43766	0.00959439	Down		GRIK1	P39086	0.683643	0.073531
LIMD1	Q9UGP4	-1.42809	8.0332e-09	Down		ATP23	Q9Y6H3	0.722022	0.073683
TCFL5	Q9UL49	-1.42627	2.26074e-08	Down		ERLEC1	Q96DZ1	1.08035	0.0737787
KCNK15	Q9H427	-1.42073	1.32365e-10	Down		POLR1G	O15446	0.437443	0.0737787
CYP2F1	P24903	-1.41927	0.00660792	Down		KDM6B	O15054	-0.990856	0.0741336
SYCP1	Q15431	-1.41743	0.00768265	Down		SIRPA	P78324	-1.06356	0.074424
COL11A1	P12107	-1.41539	0.000759981	Down		ANKRD42	Q8N9B4	0.696892	0.0744821
PCSK7	Q16549	-1.40366	1.42195e-08	Down		CIAO3	Q9H6Q4	-0.883257	0.0749629
LRP2	P98164	-1.39302	0.000946265	Down		SPINK8	P0C7L1	-0.786714	0.0751871
TEF	Q10587	-1.38683	1.63879e-05	Down		PDK3	Q15120	1.13101	0.0755069
SLC15A5	A6NIM6	-1.38599	0.00263341	Down		X.13	NA	0.487773	0.0755069
MESD	Q14696	-1.37908	0.0441146	Down		HDDC2	Q7Z4H3	-0.709273	0.0761254
DCUN1D5	Q9BTE7	-1.37569	0.00296854	Down		SLC30A3	Q99726	-1.32273	0.076413
FAM172A	Q8WUF8	-1.34824	0.0298977	Down		CAVIN1	Q6NZI2	-1.28103	0.0775823
TERF1	P54274	-1.33964	0.0015591	Down		MARCHF1	Q8TCQ1	-0.461675	0.0776409
B3GNT5	Q9BYG0	-1.33505	2.53605e-06	Down		APBB3	O95704	1.05141	0.0777451
FCHO2	Q0JRZ9	-1.33163	0.000280704	Down		KIF6	Q6ZMV9	-0.826366	0.0777451
ADGRD2	Q7Z7M1	-1.33076	0.000861128	Down		CAV3	P56539	0.566438	0.0777451
ELP4	Q96EB1	-1.32729	0.0196912	Down		TSTD2	Q5T7W7	-1.00225	0.0785336
GSTP1	P09211	-1.3266	0.0183966	Down		ESRRB	O95718	-0.91669	0.0793917
NMNAT2	Q9BZQ4	-1.3205	0.000445412	Down		PDK1	Q15118	0.815769	0.0798721
GDPD3	Q7L5L3	-1.31832	0.0265049	Down		ASCL3	Q9NQ33	1.31153	0.0798721
PI15	O43692	-1.31754	0.024184	Down		NUDT5	Q9UKK9	0.718202	0.0800284
CDH1	P12830	-1.3169	0.040627	Down		RPL27	P61353	-1.3511	0.0801492
SPATC1	Q76KD6	-1.31043	5.04531e-05	Down		BMPR1A	P36894	-1.01327	0.0802749
RNF165	Q6ZSG1	-1.29935	0.00272526	Down		CERKL	Q49MI3	-0.577887	0.0802749
DMGDH	Q9UI17	-1.29598	0.00183283	Down		SLC49A3	Q6UXD7	0.992874	0.0803699
X.1486	NA	-1.28821	0.00079289	Down		ACMSD	Q8TDX5	0.687672	0.0811071
COL10A1	Q03692	-1.28737	5.34873e-05	Down		ACOT8	O14734	-0.484822	0.081247
SEC23A	Q15436	-1.28102	0.037876	Down		EZH2	Q15910	0.907356	0.0816143
TNNI1	P19237	-1.28091	0.000353413	Down		VIM	P08670	0.867683	0.0817034
SLC41A3	Q96GZ6	-1.2809	0.000715426	Down		ENO3	P13929	0.487486	0.08186
TARS1	P26639	-1.27937	0.0109001	Down		EIF4A2	Q14240	-0.790311	0.0820865
AASS	Q9UDR5	-1.27936	4.24421e-05	Down		CALM3	P0DP25	0.63165	0.0820865
ADD3	Q9UEY8	-1.27165	0.00485331	Down		TCP11L1	Q9NUJ3	0.583781	0.0820865
RINT1	Q6NUQ1	-1.26932	0.000718967	Down		BLACAT1	NA	1.29627	0.0823156
MX1	P20591	-1.26868	5.31068e-09	Down		SERINC4	A6NH21	-0.728635	0.082763
ZNF398	Q8TD17	-1.26839	0.000154888	Down		EXOC3	O60645	0.459812	0.0832553
PRKCH	P24723	-1.26743	3.52023e-05	Down		PRLR	P16471	-0.987509	0.0842624
EBNA1BP2	Q99848	-1.26285	0.000296763	Down		SEPTIN11	Q9NVA2	0.889297	0.0842624
SCMH1	Q96GD3	-1.25756	0.00104188	Down		PABIR3	Q6P4D5	0.512477	0.0843343
ZNF730	Q6ZMV8	-1.24269	0.0265799	Down		X.281	NA	-0.738035	0.084726
X.1364	NA	-1.23504	0.000879199	Down		USP34	Q70CQ2	0.524187	0.0851048
TNS1	Q9HBL0	-1.23363	0.00396996	Down		SAFB2	Q14151	0.60531	0.0851048
INVS	Q9Y283	-1.22907	0.000130462	Down		UBP1	Q9NZI7	0.810999	0.0851048
RNLS	Q5VYX0	-1.2264	0.0425553	Down		EPB41	P11171	-0.697144	0.0851048
OPLAH	O14841	-1.22541	0.000468353	Down		ALPL	P05186	-1.13706	0.0851048
PHGDH	O43175	-1.22288	0.000718967	Down		POU3F1	Q03052	1.21626	0.0851048
GAS8	O95995	-1.22068	0.00134838	Down		PITRM1	Q5JRX3	0.979785	0.0854195
SGK1	O00141	-1.22021	0.0190197	Down		CLU	P10909	-0.894812	0.0854876
PCYT1A	P49585	-1.21995	2.21917e-05	Down		TAFAZZIN	Q16635	0.738982	0.0856075
RASGRP3	Q8IV61	-1.215	0.00550316	Down		TYW5	A2RUC4	0.72363	0.0857769
GALNTL6	Q49A17	-1.21474	1.55664e-05	Down		GAB2	Q9UQC2	0.626629	0.0861632
SPINK5	Q9NQ38	-1.2035	0.000187784	Down		TP53BP1	Q12888	0.413989	0.0861632
CLCN1	P35523	-1.19982	0.0348583	Down		THADA	Q6YHU6	-0.625878	0.0864414
INHBE	P58166	-1.19861	0.000581868	Down		ARNT2	Q9HBZ2	-1.1676	0.0864414
MEPE	Q9NQ76	-1.19795	0.0273793	Down		NUDT4	Q9NZJ9	0.675706	0.0864414
CDH8	P55286	-1.18943	0.000445412	Down		NEK8	Q86SG6	0.609848	0.0865815
ZFX	P17010	-1.18538	0.0139875	Down		JAKMIP2	Q96AA8	-1.40001	0.0867881
PDE10A	Q9Y233	-1.17178	0.0176517	Down		ZNRF1	Q8ND25	-1.0425	0.0868456
NLGN1	Q8N2Q7	-1.16513	0.0004478	Down		SOX6	P35712	0.459907	0.0868676
SOX21	Q9Y651	-1.15946	0.0117748	Down		MCM3AP	O60318	0.433936	0.0868676
GPALPP1	Q8IXQ4	-1.15838	0.0206619	Down		PCYT1B	Q9Y5K3	1.21565	0.0871744
LEXM	Q3ZCV2	-1.1558	0.0138003	Down		CDNF	Q49AH0	0.688227	0.0871867
RELCH	Q9P260	-1.14579	0.00623764	Down		SCLT1	Q96NL6	0.517766	0.0876959
NUDT6	P53370	-1.1442	2.30363e-10	Down		PABPC1L	Q4VXU2	0.421971	0.0878747
WFDC8	Q8IUA0	-1.13301	0.0166406	Down		BTBD11	A6QL63	-1.02509	0.0878747
TLN2	Q9Y4G6	-1.13135	0.0127756	Down		ALDH1L1	O75891	-1.29108	0.0881075
DENND4C	Q5VZ89	-1.12747	3.7569e-05	Down		SLC25A53	Q5H9E4	0.546796	0.0884699
SH3PXD2B	A1X283	-1.12704	0.0135721	Down		RANBP9	Q96S59	0.682811	0.0890605
TLDC2	A0PJX2	-1.11506	6.2112e-09	Down		ZNF507	Q8TCN5	1.34852	0.0894641
CD200R1	Q8TD46	-1.11065	0.0247062	Down		AGFG2	O95081	0.859865	0.0895011
CTNNA2	P26232	-1.10044	0.000581868	Down		CD4	P01730	-0.691795	0.0896523
ABCA9	Q8IUA7	-1.10037	0.00276585	Down		DLGAP4	Q9Y2H0	1.3066	0.089812
CLDN4	O14493	-1.09999	0.0129535	Down		DNAAF3	Q8N9W5	-0.706848	0.089812
TFB1M	Q8WVM0	-1.09746	0.00037984	Down		GPRC5C	Q9NQ84	-0.885258	0.089812
SLC7A5	Q01650	-1.09427	0.0265049	Down		NCOA6	Q14686	0.535753	0.0899189
RAB11FIP4	Q86YS3	-1.09344	0.0252777	Down		CCDC77	Q9BR77	0.665527	0.0899945
DDX6	P26196	-1.08986	0.00075224	Down		SPRN	Q5BIV9	1.44077	0.09002
SEMA3E	O15041	-1.08775	7.48921e-05	Down		KCNJ5	P48544	-1.10466	0.0901795
KPNA2	P52292	-1.08587	0.0384341	Down		DPF3	Q92784	-1.18187	0.0901971
PODXL	O00592	-1.08433	8.02037e-05	Down		KAT5	Q92993	0.640934	0.0905562
NUMB	P49757	-1.08359	0.0188036	Down		CRYBG3	Q68DQ2	0.496722	0.0906172
NQO2	P16083	-1.0759	0.0128728	Down		HNRNPUL2.BSCL2	NA	-1.27032	0.0908866
CCNB2	O95067	-1.06768	0.00128278	Down		TXLNG	Q9NUQ3	0.82288	0.0911751
CD24	P25063	-1.06703	0.00128309	Down		HEY2	Q9UBP5	1.02111	0.0911929
CCDC146	Q8IYE0	-1.06567	0.00497479	Down		TOMM34	Q15785	0.536265	0.0915261
FGF12	P61328	-1.06353	4.39398e-05	Down		NUDCD2	Q8WVJ2	0.649968	0.0915261
SMARCA2	P51531	-1.05779	0.0103337	Down		PTAR1	Q7Z6K3	-0.867795	0.0919941
ENG	P17813	-1.05574	0.000746094	Down		TRAF3IP3	Q9Y228	-0.520469	0.0921431
X.1563	NA	-1.05019	3.10149e-08	Down		TRO	Q12816	1.07709	0.0921431
TRAPPC8	Q9Y2L5	-1.04957	0.000955534	Down		OSCP1	Q8WVF1	0.686161	0.0921431
SORCS1	Q8WY21	-1.04575	0.0460748	Down		PTPRB	P23467	0.985371	0.0921431
CADPS2	Q86UW7	-1.04159	0.00292897	Down		HNRNPU	Q00839	0.466606	0.0921431
PIGC	Q92535	-1.0276	0.00675713	Down		TMEM223	A0PJW6	0.492866	0.0921431
PI4K2B	Q8TCG2	-1.01379	0.0103773	Down		PCP4L1	A6NKN8	-1.28992	0.0921431
MLN	P0DMT0	-1.00713	0.0294797	Down		DKKL1	Q9UK85	1.03432	0.0925812
ZFYVE16	Q7Z3T8	-1.00573	1.87396e-05	Down		NPAP1	Q9NZP6	2.67932	0.0925812
DPP10	Q8N608	-1.0051	3.52023e-05	Down		FAM20A	Q96MK3	-0.533437	0.0928441
LIN28A	Q9H9Z2	-1.00136	0.000992427	Down		CTR9	Q6PD62	0.443389	0.0928441
LYST	Q99698	-1.00056	0.00994882	Down		ENPEP	Q07075	1.00105	0.0928662
X.408	NA	-0.997617	0.00641634	Down		NT5C2	P49902	-0.439802	0.0929155
TMPRSS6	Q8IU80	-0.996274	0.0035089	Down		OTUD5	Q96G74	0.747679	0.0935316
FIG4	Q92562	-0.99245	0.000547047	Down		TMEM213	A2RRL7	0.449095	0.0936509
WNK2	Q9Y3S1	-0.990831	0.011174	Down		MFN1	Q8IWA4	0.848021	0.0938845
NOS1	P29475	-0.98708	0.00705211	Down		TRDN	Q13061	-1.02374	0.0938845
UGP2	Q16851	-0.968738	0.000563143	Down		CCDC157	Q569K6	0.619544	0.0938845
RTRAF	Q9Y224	-0.965702	0.00153023	Down		ASB14	A6NK59	0.410831	0.0940698
X.1521	NA	-0.954128	0.0434086	Down		X.297	NA	0.449712	0.0940748
COMMD9	Q9P000	-0.95044	0.0426567	Down		SCRG1	O75711	1.1074	0.094135
PAPPA	Q13219	-0.948937	0.000720485	Down		KIF1B	O60333	0.686374	0.0944604
SLC22A7	Q9Y694	-0.948356	0.0442919	Down		CTRL	P40313	0.515025	0.094634
ROR1	Q01973	-0.947851	0.00940294	Down		RPL10	P27635	0.512472	0.094634
SYNPR	Q8TBG9	-0.94565	0.00787253	Down		CNOT10	Q9H9A5	0.998962	0.094634
EPB41L5	Q9HCM4	-0.938916	0.0247062	Down		EIF2B2	P49770	1.12728	0.0952937
GALK1	P51570	-0.93393	0.0129478	Down		TMPRSS11D	O60235	1.07052	0.0952937
CATSPERE	Q5SY80	-0.929661	0.00142016	Down		MPHOSPH8	Q99549	0.655041	0.0956262
RNF157	Q96PX1	-0.928695	0.0256273	Down		PKD1L2	Q7Z442	-0.885923	0.0957774
NOSIP	Q9Y314	-0.923262	0.0162703	Down		ARL13B	Q3SXY8	0.9549	0.0957774
ABI3BP	Q7Z7G0	-0.919881	0.0422918	Down		RFX5	P48382	0.856901	0.0957925
TRPM3	Q9HCF6	-0.918286	0.00940294	Down		BCAS4	Q8TDM0	0.776965	0.0960358
X.435	NA	-0.917203	0.000320511	Down		CFAP119	A1A4V9	0.94898	0.0964074
CAMTA2	O94983	-0.91635	0.00278778	Down		ATP6V1FNB	A0A1B0GUX0	0.742092	0.0964074
PRKD3	O94806	-0.912901	3.65988e-06	Down		TSHZ2	Q9NRE2	0.62296	0.0966969
SPINT2	O43291	-0.908786	0.000405883	Down		RAB11B	Q15907	0.664403	0.0967579
ZWILCH	Q9H900	-0.908327	0.0126763	Down		FSTL3	O95633	0.623868	0.0968331
SMIM12	Q96EX1	-0.894339	0.00787253	Down		TRPC7	Q9HCX4	-0.786089	0.0969309
NECTIN1	Q15223	-0.88808	0.0304789	Down		UBA5	Q9GZZ9	0.499885	0.0969309
UBR5	O95071	-0.886322	0.00159778	Down		GABRB3	P28472	-0.444268	0.0969309
NDUFS2	O75306	-0.881997	0.00699984	Down		H1.0	NA	-0.889523	0.0969309
MTA3	Q9BTC8	-0.879818	0.0107145	Down		X.90	NA	0.377152	0.0969309
CKB	P12277	-0.878472	0.0295864	Down		C6orf62	Q9GZU0	0.782675	0.0970999
SNRK	Q9NRH2	-0.87096	4.57036e-06	Down		ZSWIM5	Q9P217	0.564785	0.0971473
IGSF1	Q8N6C5	-0.861965	0.00787253	Down		TP53TG5	Q9Y2B4	0.54084	0.0980283
CEACAM1	P13688	-0.857379	0.0253392	Down		RPL22	P35268	-1.11036	0.0982694
DEUP1	Q05D60	-0.848949	0.0290625	Down		IFITM3	Q01628	-1.12405	0.0982694
ZNF391	Q9UJN7	-0.848375	0.0436692	Down		RPL8	P62917	-0.673272	0.0982694
GSTO1	P78417	-0.841356	0.00088134	Down		FAM166A	Q6J272	0.439616	0.0982694
TLR5	O60602	-0.83921	0.0316065	Down		X.111	NA	0.489885	0.0982694
IL12RB2	Q99665	-0.835772	0.0159365	Down		SPRTN	Q9H040	0.603382	0.0982715
PHLPP2	Q6ZVD8	-0.834629	0.000358459	Down		TOMM70	O94826	0.639095	0.0985465
SLCO1A2	P46721	-0.832964	0.00570778	Down		FXR2	P51116	0.95844	0.0994771
PIPOX	Q9P0Z9	-0.820546	0.000168495	Down		HAAO	P46952	1.13039	0.100047
UBN1	Q9NPG3	-0.814337	0.00155584	Down		RIF1	Q5UIP0	-0.725733	0.100525
X.228	NA	-0.813676	0.0218828	Down		HVCN1	Q96D96	0.415755	0.100833
TBC1D7	Q9P0N9	-0.813074	0.0145917	Down		DNAH7	Q8WXX0	0.861785	0.100952
OBSL1	O75147	-0.810295	0.0186706	Down		RNF215	Q9Y6U7	0.489234	0.101047
EEF2	P13639	-0.808648	0.00675713	Down		SYN2	Q92777	1.78021	0.101047
GPR39	O43194	-0.80476	0.0381562	Down		PLOD2	O00469	1.32644	0.101392
C1QL3	Q5VWW1	-0.804618	0.0252541	Down		CEP70	Q8NHQ1	-1.20567	0.10165
FBXO44	Q9H4M3	-0.802639	0.00719999	Down		LHFPL2	Q6ZUX7	-0.828758	0.102444
SETD1B	Q9UPS6	-0.801528	0.0186706	Down		LRRC71	Q8N4P6	-1.31903	0.102468
LDLRAD2	Q5SZI1	-0.793494	8.02037e-05	Down		X.458	NA	0.55502	0.102658
NFATC3	Q12968	-0.792665	0.000215035	Down		SERPINF1	P36955	0.617565	0.102714
SYT6	Q5T7P8	-0.792386	0.00459759	Down		MSH3	P20585	0.536518	0.102952
INCA1	Q0VD86	-0.780168	0.00981152	Down		KRTCAP3	Q53RY4	0.58825	0.103335
GPR137B	O60478	-0.764876	0.0213281	Down		ANXA5	P08758	0.658254	0.103335
DHRSX	Q8N5I4	-0.763886	0.00926796	Down		PCDH15	Q96QU1	-0.567549	0.103895
IQCD	Q96DY2	-0.763802	0.0417893	Down		CTDSPL2	Q05D32	0.722646	0.1041
TSPEAR	Q8WU66	-0.763047	0.0182431	Down		SHISA6	Q6ZSJ9	1.01932	0.104285
CBR4	Q8N4T8	-0.76053	0.000610687	Down		ASAH2	Q9NR71	0.451576	0.104652
X.188	NA	-0.756838	0.00141516	Down		SLC51A	Q86UW1	0.423927	0.104799
NAV1	Q8NEY1	-0.755441	0.0035948	Down		MAP3K4	Q9Y6R4	0.742101	0.104929
X.1121	NA	-0.742165	0.00104188	Down		CENPL	Q8N0S6	0.553846	0.105056
INSYN2A	Q6ZSG2	-0.732766	0.0414071	Down		AGK	Q53H12	-1.0965	0.106373
NPM1	P06748	-0.724436	0.0214683	Down		AKAP9	Q99996	0.888919	0.106904
OSBP2	Q969R2	-0.721889	0.00618637	Down		DIP2C	Q9Y2E4	1.33465	0.108206
TRIM5	Q9C035	-0.718882	0.0117922	Down		PHKG2	P15735	0.683576	0.108614
TEX52	A6NCN8	-0.712474	0.0455782	Down		STX3	Q13277	-0.78965	0.108614
AGBL3	Q8NEM8	-0.712473	0.0310866	Down		MACROD2	A1Z1Q3	0.673743	0.109371
DPYSL3	Q14195	-0.712437	0.0115648	Down		TRIM62	Q9BVG3	-1.26028	0.109473
X.260	NA	-0.711549	0.000254381	Down		FDPS	P14324	0.795497	0.109473
CAMTA1	Q9Y6Y1	-0.708667	0.00731614	Down		SRRD	Q9UH36	0.501294	0.109743
ADIRF	Q15847	-0.702221	0.0435326	Down		PLEKHG1	Q9ULL1	-0.834906	0.109743
DNMT3B	Q9UBC3	-0.699308	0.0197097	Down		P4HA3	Q7Z4N8	0.593193	0.109743
MALSU1	Q96EH3	-0.684876	0.00263676	Down		ANGPTL4	Q9BY76	0.804223	0.109743
FBXO6	Q9NRD1	-0.676725	0.0446982	Down		STOX2	Q9P2F5	0.962591	0.109743
TRIM61	Q5EBN2	-0.673534	0.0365613	Down		ZNF333	Q96JL9	-0.77965	0.109865
TSEN54	Q7Z6J9	-0.671945	0.00705211	Down		X.1530	NA	1.08875	0.109865
ADGRF3	Q8IZF5	-0.656173	0.00521975	Down		SAMD10	Q9BYL1	0.859552	0.109876
SPATA9	Q9BWV2	-0.64063	0.0436692	Down		RANGRF	Q9HD47	0.8434	0.110047
NME6	O75414	-0.639459	0.00697849	Down		BCL9	O00512	0.706184	0.110047
DENND1C	Q8IV53	-0.632493	0.0164724	Down		DNAJC3	Q13217	1.03317	0.110128
CCNYL1	Q8N7R7	-0.630039	0.00638462	Down		DVL3	Q92997	1.05122	0.111422
SEC13	P55735	-0.621013	0.0414071	Down		CLIP3	Q96DZ5	0.573711	0.111553
CP	P00450	-0.599215	0.00460239	Down		ATP5PB	P24539	0.588026	0.111558
LRRC2	Q9BYS8	-0.597586	0.0108058	Down		SLC17A5	Q9NRA2	1.16279	0.111689
SLC35G2	Q8TBE7	-0.595032	0.00956433	Down		ZC2HC1C	Q53FD0	0.363155	0.11228
MTBP	Q96DY7	-0.590597	0.032871	Down		GPC4	O75487	-0.646991	0.113418
SCP2	P22307	-0.583751	0.0317517	Down		WWOX	Q9NZC7	0.843766	0.113518
GYG1	P46976	-0.570563	0.0368988	Down		GATC	O43716	0.411159	0.114316
MTREX	P42285	-0.559924	0.0273793	Down		ADD2	P35612	0.715677	0.115196
KCNAB1	Q14722	-0.555525	0.0341618	Down		DNAI1	Q9UI46	0.733552	0.115196
C11orf49	Q9H6J7	-0.547379	0.0339652	Down		NOB1	Q9ULX3	0.935145	0.115196
C13orf42	A0A1B0GVH6	-0.541479	0.0393622	Down		ABTB2	Q8N961	0.673912	0.115196
MT.ND6	NA	-0.539821	0.0210634	Down		MAFF	Q9ULX9	-0.954134	0.115196
FKRP	Q9H9S5	-0.535931	0.0108149	Down		EHD3	Q9NZN3	0.694043	0.11564
M6PR	P20645	-0.531505	0.0245143	Down		FRS3	O43559	0.649392	0.115653
BBOF1	Q8ND07	-0.523116	0.0294797	Down		GFRA2	O00451	1.20406	0.11586
PTGR1	Q14914	-0.519856	0.0340655	Down		BOC	Q9BWV1	0.912147	0.116116
SLC19A1	P41440	-0.492774	0.0335888	Down		MAL2	Q969L2	-0.894757	0.117277
CXCR5	P32302	-0.486564	0.0415747	Down		SLC44A1	Q8WWI5	-0.890887	0.117456
CEBPZOS	A8MTT3	-0.482793	0.0224126	Down		RAB5B	P61020	0.536206	0.117456
FBXL3	Q9UKT7	0.463687	0.0438532	Up		SOX2	P48431	-0.707445	0.117456
HNRNPA2B1	P22626	0.472249	0.0473336	Up		NFIB	O00712	0.582131	0.11765
DRG1	Q9Y295	0.488459	0.0290625	Up		X.857	NA	0.425786	0.117808
TMOD3	Q9NYL9	0.493977	0.0460748	Up		ARNTL	O00327	1.2187	0.11826
IRAK4	Q9NWZ3	0.502449	0.0389594	Up		X.580	NA	0.45098	0.118274
PARP10	Q53GL7	0.50807	0.0304789	Up		MRPS18C	Q9Y3D5	-0.400069	0.118961
ITFG2	Q969R8	0.5092	0.0301344	Up		X.181	NA	0.771416	0.119069
GPSM2	P81274	0.519635	0.0148769	Up		SYNPO2L	Q9H987	0.60188	0.11913
CD37	P11049	0.524729	0.0323022	Up		SMC4	Q9NTJ3	0.49123	0.119369
LYRM2	Q9NU23	0.53186	0.0482115	Up		X.1487	NA	1.23621	0.119377
CCSER1	Q9C0I3	0.534435	0.0216386	Up		GOLGB1	Q14789	-0.73172	0.119381
ZRSR2	Q15696	0.537269	0.0351022	Up		PLEKHG3	A1L390	-1.11599	0.119399
CNGB3	Q9NQW8	0.540061	0.0139775	Up		PATJ	Q8NI35	-0.672571	0.119399
OGG1	O15527	0.551266	0.0130309	Up		PRTG	Q2VWP7	1.04242	0.119399
CFL1	P23528	0.553409	0.0123615	Up		CHRM5	P08912	0.43539	0.119399
PIN4	Q9Y237	0.556981	0.00675713	Up		DRC3	Q9H069	0.653581	0.119962
TMEM263	Q8WUH6	0.558166	0.0275319	Up		MXRA8	Q9BRK3	0.478347	0.121405
ASPHD1	Q5U4P2	0.560465	0.044531	Up		PPP2R5D	Q14738	0.507152	0.121461
PSMG4	Q5JS54	0.560529	0.00787253	Up		ICAM2	P13598	1.09848	0.121472
KLHL10	Q6JEL2	0.564578	0.0344899	Up		GCNT1	Q02742	0.419173	0.122389
X.1211	NA	0.564755	0.0304789	Up		REST	Q13127	-0.424747	0.122453
GFM1	Q96RP9	0.565394	0.0327721	Up		RAG2	P55895	-0.557099	0.122453
NRDE2	Q9H7Z3	0.566744	0.0129906	Up		ZFAND1	Q8TCF1	-0.945934	0.122834
AUNIP	Q9H7T9	0.571168	0.00940294	Up		ARHGAP31	Q2M1Z3	-0.489994	0.123454
X.1423	NA	0.57157	0.048701	Up		SLC25A23	Q9BV35	-0.522463	0.123454
KLKB1	P03952	0.573836	0.0107145	Up		X.496	NA	0.574719	0.123454
X.211	NA	0.577893	0.0350599	Up		TBC1D20	Q96BZ9	0.390995	0.123678
CMC1	Q7Z7K0	0.581715	0.0342361	Up		TREH	O43280	-0.421026	0.124035
GSDME	O60443	0.583043	0.0207342	Up		ABCC11	Q96J66	0.584472	0.124035
C12orf40	Q86WS4	0.583292	0.0314814	Up		MZT2B	Q6NZ67	0.92046	0.124035
MAX	P61244	0.585397	0.024006	Up		X.1424	NA	-1.05381	0.124035
MDK	P21741	0.587006	0.0308699	Up		ATG4D	Q86TL0	0.544532	0.124809
RER1	O15258	0.594028	0.0184383	Up		FAM178B	Q8IXR5	-1.13674	0.124809
X.646	NA	0.598824	0.0400822	Up		C12orf57	Q99622	0.862068	0.124889
SMPD4	Q9NXE4	0.59948	0.0145917	Up		SEPTIN2	Q15019	0.533483	0.125729
TLK1	Q9UKI8	0.600013	0.0460748	Up		NCOA7	Q8NI08	-1.02865	0.125856
DNAJC17	Q9NVM6	0.600094	0.0266231	Up		FAM135B	Q49AJ0	2.98168	0.126128
TAF10	Q12962	0.602989	0.00507442	Up		PTN	P21246	1.16862	0.128337
X.1342	NA	0.603234	0.0329718	Up		INTS12	Q96CB8	0.3805	0.128374
SRA1	Q9HD15	0.604497	0.0192305	Up		CNTNAP1	P78357	0.693286	0.128402
X.1535	NA	0.605491	0.00432662	Up		MAN2B2	Q9Y2E5	0.677641	0.12875
DCTN2	Q13561	0.60858	0.0414932	Up		TMEM39A	Q9NV64	1.10286	0.128814
RHOBTB2	Q9BYZ6	0.611625	0.011949	Up		PTK6	Q13882	-0.878807	0.129097
SARM1	Q6SZW1	0.623316	0.0047185	Up		RAP2C	Q9Y3L5	0.719158	0.129097
DNAJC7	Q99615	0.625066	0.0436692	Up		KCNB1	Q14721	-0.671727	0.12918
TSPAN31	Q12999	0.628732	0.00759878	Up		UBE2E3	Q969T4	-0.961373	0.129778
SH3BP5	O60239	0.633955	0.0484655	Up		C20orf27	Q9GZN8	-0.874695	0.130969
X.1390	NA	0.634309	0.0298977	Up		RFPL3	O75679	-1.16865	0.131289
ALOX12	P18054	0.635119	0.0328796	Up		TECR	Q9NZ01	0.447212	0.131879
RGL4	Q8IZJ4	0.63615	0.00153023	Up		MAPK10	P53779	1.34891	0.131879
SPAG1	Q07617	0.637828	0.00759878	Up		MTG1	Q9BT17	0.915977	0.131939
ZNF276	Q8N554	0.640302	0.0181835	Up		ARMC9	Q7Z3E5	0.913249	0.132034
DOK1	Q99704	0.642301	0.0363977	Up		RUBCN	Q92622	-0.598292	0.132034
HDLBP	Q00341	0.646148	0.0179387	Up		RMC1	Q96DM3	0.514097	0.132115
C1orf167	Q5SNV9	0.647825	0.00463104	Up		MPL	P40238	-0.91216	0.132486
CFAP92	Q9ULG3	0.65192	0.00224716	Up		STAP2	Q9UGK3	0.517801	0.132486
X.1540	NA	0.653021	0.00506687	Up		SNX17	Q15036	0.556822	0.132567
HSD17B1	P14061	0.655971	0.00319018	Up		NDRG2	Q9UN36	0.578189	0.132826
DCAF1	Q9Y4B6	0.656799	0.00675713	Up		DNAJB13	P59910	-0.955822	0.13292
LCORL	Q8N3X6	0.657443	0.0127947	Up		BTBD2	Q9BX70	0.45318	0.1336
INTS4	Q96HW7	0.659312	0.033558	Up		GCHFR	P30047	0.659847	0.1336
FAM161B	Q96MY7	0.65989	0.0097974	Up		PRICKLE1	Q96MT3	-0.872687	0.1336
ZNF589	Q86UQ0	0.662081	0.00769378	Up		AKIRIN1	Q9H9L7	-0.973091	0.1336
ZNF215	Q9UL58	0.662667	0.0283153	Up		KDM4C	Q9H3R0	0.629592	0.134468
NTM	Q9P121	0.662822	0.0322612	Up		CYRIB	Q9NUQ9	-0.815578	0.134632
HK2	P52789	0.671381	0.0247062	Up		KLHL29	Q96CT2	0.702317	0.135043
ABHD14B	Q96IU4	0.676981	0.0173511	Up		X.186	NA	0.475072	0.135043
SNAP47	Q5SQN1	0.677637	0.0158852	Up		POLG	P54098	0.366411	0.135189
RAD54L	Q92698	0.679954	0.0124062	Up		GPR137	Q96N19	0.439393	0.135189
CLDN18	P56856	0.681643	0.00762422	Up		SP8	Q8IXZ3	0.921243	0.135457
TAF6L	Q9Y6J9	0.682764	0.0464876	Up		X.253	NA	-0.742722	0.135573
KMO	O15229	0.685291	0.00224694	Up		RFC4	P35249	-0.467743	0.135666
PIH1D1	Q9NWS0	0.685575	0.0316949	Up		TPO	P07202	-0.696858	0.136522
STRADA	Q7RTN6	0.689866	0.00295377	Up		FTSJ3	Q8IY81	0.451654	0.138111
KCNC1	P48547	0.690823	0.00550316	Up		UHRF1BP1	Q6BDS2	0.719923	0.138216
AIP	O00170	0.691983	0.0434075	Up		CSNK1D	P48730	2.10827	0.138303
CEP164	Q9UPV0	0.693409	0.0417893	Up		DIXDC1	Q155Q3	0.9611	0.138647
ATG7	O95352	0.695588	0.00284913	Up		LYSMD4	Q5XG99	0.47882	0.138647
DENND3	A2RUS2	0.696533	0.00759878	Up		ZNF785	A8K8V0	0.878011	0.13873
ENTPD5	O75356	0.697578	0.00439713	Up		FGFR2	P21802	-0.881731	0.139041
SCUBE3	Q8IX30	0.702986	0.0115718	Up		PPP3CA	Q08209	0.813878	0.139737
MTCP1	P56278	0.704177	0.0109001	Up		FSTL5	Q8N475	-0.833264	0.139737
NR1I3	Q14994	0.704504	0.00363082	Up		ADGRE3	Q9BY15	0.402729	0.140082
PINK1	Q9BXM7	0.705284	0.0163887	Up		CHAD	O15335	0.687632	0.140082
SMIM4	Q8WVI0	0.707697	0.00420111	Up		PBK	Q96KB5	0.662304	0.140082
NDUFAF7	Q7L592	0.707832	0.000366361	Up		PHC1	P78364	0.413044	0.140259
CGGBP1	Q9UFW8	0.708839	0.00177078	Up		CARS2	Q9HA77	-0.656805	0.140259
ICAM3	P32942	0.711509	0.0100454	Up		CYREN	Q9BWK5	1.00661	0.140427
TUBGCP4	Q9UGJ1	0.715021	0.00201698	Up		X.245	NA	-0.556273	0.141369
GSE1	Q14687	0.716477	0.0100454	Up		FKBP14	Q9NWM8	1.09808	0.141471
CAPRIN2	Q6IMN6	0.718272	0.0476606	Up		CRISPLD2	Q9H0B8	-1.17752	0.141706
GLB1L3	Q8NCI6	0.719619	0.00351728	Up		NLGN4X	Q8N0W4	0.553939	0.141706
TAF6	P49848	0.724461	0.00906441	Up		MFSD4A	Q8N468	0.554859	0.141706
GOLPH3L	Q9H4A5	0.727913	0.0258289	Up		TNFAIP8L3	Q5GJ75	-0.680122	0.141706
ZCWPW2	Q504Y3	0.728985	0.045713	Up		MTHFD1	P11586	0.516082	0.141886
AFG3L2	Q9Y4W6	0.729199	0.0284787	Up		HLA.F	NA	1.11072	0.141886
BAIAP2L1	Q9UHR4	0.733691	0.0240958	Up		WNK1	Q9H4A3	0.635939	0.143111
ATG9B	Q674R7	0.734396	0.0165788	Up		SOD1	P00441	0.558409	0.143298
PBRM1	Q86U86	0.735589	0.0369226	Up		CASP8	Q14790	0.674115	0.143808
FAM71E1	Q6IPT2	0.737621	0.0107145	Up		SIRT1	Q96EB6	-1.05268	0.143808
STAMBPL1	Q96FJ0	0.738275	0.0454954	Up		ZNF121	P58317	-1.05018	0.144041
SPDYE3	A6NKU9	0.740827	0.0209456	Up		AKAP12	Q02952	-0.772707	0.144069
KIF9	Q9HAQ2	0.742416	0.0015591	Up		PANK3	Q9H999	0.601739	0.14502
TEX22	C9J3V5	0.742554	0.0123882	Up		HEATR1	Q9H583	0.455074	0.14561
BCCIP	Q9P287	0.744655	0.00116638	Up		RASAL2	Q9UJF2	-0.588424	0.147207
UBAP1	Q9NZ09	0.746102	0.0073883	Up		ASPHD2	Q6ICH7	-0.59913	0.147207
GTF3C3	Q9Y5Q9	0.749256	0.0132206	Up		CRABP1	P29762	-1.1203	0.147207
IRF2BPL	Q9H1B7	0.749281	0.0358508	Up		NAB2	Q15742	0.964612	0.147464
OBSCN	Q5VST9	0.749707	0.0334454	Up		SFXN5	Q8TD22	-0.995211	0.147538
ANP32B	Q92688	0.750966	0.0239306	Up		RFC5	P40937	0.521165	0.147882
DCDC2B	A2VCK2	0.751019	0.0322612	Up		CELA2B	P08218	-0.561445	0.147893
BRF1	Q92994	0.751637	0.00074524	Up		PSMG2	Q969U7	0.408446	0.14808
HMGN2	P05204	0.754896	0.0105924	Up		CLOCK	O15516	0.741099	0.14808
X.983	NA	0.756861	0.0367965	Up		WTAP	Q15007	0.472857	0.14833
TTC28	Q96AY4	0.760673	0.000281297	Up		NECAB1	Q8N987	-0.467926	0.148348
UBE2M	P61081	0.761278	0.046545	Up		DENND1A	Q8TEH3	-0.575716	0.148641
PCNX4	Q63HM2	0.765166	0.00141162	Up		MNS1	Q8NEH6	0.478933	0.148641
PLXNC1	O60486	0.770452	0.0437638	Up		PNKP	Q96T60	0.382547	0.148903
COX6C	P09669	0.774298	0.00219536	Up		PCDHA1	Q9Y5I3	0.540772	0.148903
SERPINH1	P50454	0.774371	0.048764	Up		GLS	O94925	-0.629395	0.149564
KCTD21	Q4G0X4	0.776232	0.0420151	Up		OGFOD2	Q6N063	0.899999	0.149588
ZACN	Q401N2	0.776892	0.000743397	Up		NUDT19	A8MXV4	-1.28368	0.15042
CTSZ	Q9UBR2	0.778775	6.35427e-05	Up		RAI14	Q9P0K7	-0.805574	0.150964
SLC47A2	Q86VL8	0.782186	0.0436401	Up		ZNF865	P0CJ78	-1.00548	0.151099
INTS11	Q5TA45	0.785389	0.0461095	Up		GPLD1	P80108	-0.398739	0.152004
GNPTAB	Q3T906	0.785709	0.0197097	Up		VSIG10L	Q86VR7	-0.844158	0.152006
TCHP	Q9BT92	0.786094	5.06731e-05	Up		KCNJ10	P78508	0.819561	0.15201
FARP2	O94887	0.78635	0.0434075	Up		MLIP	Q5VWP3	-1.12444	0.152666
X.218	NA	0.787887	0.0015591	Up		SHF	Q7M4L6	-1.10887	0.152695
SLC24A1	O60721	0.788746	0.0454168	Up		RHCE	P18577	0.532536	0.152695
DNM3	Q9UQ16	0.791958	0.0230119	Up		NLRP6	P59044	0.646587	0.152762
ZSCAN16	Q9H4T2	0.79527	0.00123575	Up		PDZD11	Q5EBL8	0.673357	0.153287
CRMP1	Q14194	0.798847	1.0412e-05	Up		BCAM	P50895	-0.922077	0.154147
TP53I11	O14683	0.799387	0.000461739	Up		NR3C2	P08235	-0.924993	0.154308
ICA1L	Q8NDH6	0.801391	0.0261928	Up		PIAS3	Q9Y6X2	0.717743	0.154363
KCNK12	Q9HB15	0.80198	0.0351022	Up		X.1495	NA	1.09956	0.154363
NOTCH1	P46531	0.803237	0.0491766	Up		SKP1	P63208	-0.823369	0.154401
FAM168A	Q92567	0.806509	0.0285078	Up		PAWR	Q96IZ0	-0.820346	0.154401
SLC48A1	Q6P1K1	0.806617	0.0454701	Up		KARS1	Q15046	0.438229	0.155291
SLC46A1	Q96NT5	0.808547	0.000228704	Up		MCM7	P33993	0.601987	0.155291
ACSS2	Q9NR19	0.810403	0.0127598	Up		IGSF21	Q96ID5	-0.518565	0.156155
SCYL3	Q8IZE3	0.812187	0.000442746	Up		UBXN11	Q5T124	0.462316	0.156317
MAP7D1	Q3KQU3	0.813442	0.0434075	Up		PALS1	Q8N3R9	0.534454	0.156347
DHX8	Q14562	0.814114	0.000279099	Up		MYBPC2	Q14324	-0.884016	0.156347
TENM2	Q9NT68	0.81487	0.0222501	Up		STUB1	Q9UNE7	0.455823	0.156347
CCDC107	Q8WV48	0.817785	0.000768836	Up		TMEM184A	Q6ZMB5	-0.530517	0.156347
FADS2	O95864	0.818703	0.00171414	Up		GPR135	Q8IZ08	-1.11759	0.156347
IMMP2L	Q96T52	0.819801	0.00453785	Up		CLEC20A	Q6ZU45	0.673934	0.156347
KCNJ11	Q14654	0.819951	0.000747497	Up		ZBTB8OS	Q8IWT0	-0.357842	0.157339
PCCB	P05166	0.822126	0.0114558	Up		RFX6	Q8HWS3	1.17332	0.157555
IFT20	Q8IY31	0.822126	0.0322612	Up		IVD	P26440	-0.925658	0.157947
MGST1	P10620	0.822789	0.00139417	Up		GNG12	Q9UBI6	-1.12691	0.158054
ZNF829	Q3KNS6	0.827336	0.00570778	Up		RAD23A	P54725	0.745304	0.158787
THUMPD3	Q9BV44	0.828144	0.0204748	Up		CFAP126	Q5VTH2	-0.379221	0.158952
MBOAT4	Q96T53	0.831126	0.036057	Up		ZCCHC17	Q9NP64	-0.621973	0.159115
PRR7	Q8TB68	0.832234	0.0392458	Up		ESCO2	Q56NI9	0.481493	0.159115
FBP2	O00757	0.832461	0.00014452	Up		DCBLD2	Q96PD2	0.754109	0.159147
TRAP1	Q12931	0.836478	0.000181291	Up		TUBA3D	P0DPH8	0.758656	0.159147
REEP5	Q00765	0.8386	0.0193623	Up		NRCAM	Q92823	-1.09273	0.159147
CLTA	P09496	0.838841	0.000356933	Up		TSSK2	Q96PF2	0.85646	0.159147
PTOV1	Q86YD1	0.839669	0.0303148	Up		SLC9A3	P48764	0.4713	0.159177
CHKB	Q9Y259	0.840741	0.00356876	Up		UNC93A	Q86WB7	0.64611	0.159177
RASGRF2	O14827	0.844103	0.0485581	Up		DNAJB6	O75190	-0.832211	0.159338
ZNF583	Q96ND8	0.845596	0.0158679	Up		DAAM1	Q9Y4D1	0.638453	0.159575
RHNO1	Q9BSD3	0.845711	0.00768265	Up		TM9SF2	Q99805	-0.437749	0.159828
X.909	NA	0.8459	0.00131172	Up		UBA1	P22314	0.60754	0.159828
TRAF7	Q6Q0C0	0.847135	0.0218828	Up		EIF2S2	P20042	0.798434	0.159942
TBL1X	O60907	0.847375	0.0035889	Up		RPN2	P04844	-0.570203	0.160013
DGKA	P23743	0.848667	0.003618	Up		DCLK1	O15075	-0.71895	0.160816
SETD4	Q9NVD3	0.848996	0.00022768	Up		APOBEC2	Q9Y235	-0.507648	0.161249
TP53I13	Q8NBR0	0.851221	0.033558	Up		HTRA2	O43464	0.542652	0.16163
RGS20	O76081	0.851586	0.0463727	Up		ZFHX3	Q15911	0.363615	0.16163
ZBTB46	Q86UZ6	0.853331	0.0299114	Up		ZC3H18	Q86VM9	0.61302	0.16163
JPH3	Q8WXH2	0.854129	0.0261532	Up		BAD	Q92934	0.60063	0.16175
CNNM3	Q8NE01	0.862054	0.00055322	Up		TOP1MT	Q969P6	-0.480519	0.161831
SREBF1	P36956	0.86911	0.00935338	Up		NSUN7	Q8NE18	-0.56852	0.162007
WDR54	Q9H977	0.875826	0.00944374	Up		ADCY3	O60266	0.381685	0.163736
MED31	Q9Y3C7	0.876664	0.0121129	Up		ZNF777	Q9ULD5	0.980995	0.163736
PGAP6	Q9HCN3	0.877796	0.00561401	Up		PPP1R16A	Q96I34	0.693835	0.164226
HDHD5	Q9BXW7	0.878777	0.00367273	Up		RPS5	P46782	-1.072	0.164312
SYN1	P17600	0.883613	0.000312328	Up		SP2	Q02086	-0.755116	0.164312
ENOSF1	Q7L5Y1	0.890773	1.14245e-05	Up		LYN	P07948	0.856211	0.164312
MOCS1	Q9NZB8	0.896595	0.00151041	Up		RPS19	P39019	-0.787028	0.164375
ANKS1B	Q7Z6G8	0.900222	5.65428e-05	Up		DTX1	Q86Y01	-0.951819	0.164375
NTPCR	Q9BSD7	0.901018	0.000109175	Up		MTX1	Q13505	1.0693	0.164781
RYR3	Q15413	0.9024	0.00768265	Up		KREMEN2	Q8NCW0	0.86359	0.165226
ATG5	Q9H1Y0	0.905518	0.0323022	Up		ISM1	B1AKI9	0.763143	0.166683
PPP2R1B	P30154	0.906042	0.000480963	Up		ADCY9	O60503	-0.868665	0.166683
TASOR2	Q5VWN6	0.907079	0.0119767	Up		AARS1	P49588	-0.798634	0.166786
LIPA	P38571	0.908832	0.00212328	Up		ZDHHC24	Q6UX98	0.360247	0.166786
BAHCC1	Q9P281	0.909678	0.0155535	Up		PKD2L2	Q9NZM6	0.385969	0.167166
TRAM2	Q15035	0.912949	0.0151747	Up		MAP3K15	Q6ZN16	0.481895	0.16737
CCDC192	P0DO97	0.914373	0.0127756	Up		JPT1	Q9UK76	0.953973	0.16737
BOLL	Q8N9W6	0.917117	0.00731614	Up		GPX3	P22352	2.56599	0.16737
CHPF2	Q9P2E5	0.918178	0.00122178	Up		BNIP3L	O60238	0.498901	0.168373
CBY1	Q9Y3M2	0.918314	0.000563143	Up		AFF3	P51826	0.824144	0.16847
SLC38A10	Q9HBR0	0.920786	0.00092907	Up		BRD3	Q15059	0.664767	0.16847
ZDHHC22	Q8N966	0.922928	0.0408233	Up		SNX32	Q86XE0	0.384323	0.16847
WSB2	Q9NYS7	0.923853	0.0158852	Up		PCGF3	Q3KNV8	0.422427	0.16847
X.1391	NA	0.92503	7.67783e-07	Up		STS	P08842	0.846521	0.169083
MFSD14B	Q5SR56	0.926294	0.0139775	Up		ZNF219	Q9P2Y4	0.519254	0.169083
DHDDS	Q86SQ9	0.927426	0.000962641	Up		SETD5	Q9C0A6	-0.640426	0.169275
FADS1	O60427	0.930888	0.000167753	Up		SEL1L3	Q68CR1	-0.930352	0.169508
DUOX1	Q9NRD9	0.931198	0.0133843	Up		MUC12	Q9UKN1	0.702902	0.169649
SGPP2	Q8IWX5	0.931563	0.00563625	Up		CEP63	Q96MT8	0.601671	0.169925
SPC24	Q8NBT2	0.93278	0.00296854	Up		RGS17	Q9UGC6	0.658925	0.170455
ZEB1	P37275	0.93319	0.00794252	Up		DMAC2L	Q99766	-0.531353	0.170455
X.634	NA	0.939111	0.0446811	Up		ELP2	Q6IA86	-0.69378	0.170455
A1BG	P04217	0.939453	0.0247062	Up		C1orf56	Q9BUN1	0.370223	0.170698
CBLN3	Q6UW01	0.940159	0.000645174	Up		SPRY2	O43597	1.04469	0.171846
FSCN1	Q16658	0.94595	0.0186898	Up		MEP1B	Q16820	-1.0978	0.171861
NOP14	P78316	0.946606	0.0108149	Up		CD48	P09326	-0.655238	0.172002
WNT2B	Q93097	0.951224	0.000328201	Up		PCBD2	Q9H0N5	-0.387477	0.172002
X.258	NA	0.953708	0.000467592	Up		COL9A3	Q14050	-0.793795	0.172905
INF2	Q27J81	0.95526	0.00670171	Up		THAP8	Q8NA92	0.522657	0.172905
RAB36	O95755	0.976496	0.0406837	Up		CNOT7	Q9UIV1	0.632626	0.172905
SMURF1	Q9HCE7	0.978634	0.0145212	Up		ASCC1	Q8N9N2	0.480584	0.172986
MYO1E	Q12965	0.980313	0.000326079	Up		X.893	NA	-0.378544	0.172986
ASMTL	O95671	0.982699	0.00703225	Up		CFAP97D2	A0A1B0GU71	-1.01268	0.173333
CFAP36	Q96G28	0.987138	0.00892417	Up		MAP3K13	O43283	-0.400047	0.173338
X.504	NA	0.9914	0.0015591	Up		SFPQ	P23246	0.525784	0.173338
ZNF446	Q9NWS9	0.995766	0.0339652	Up		ANAPC11	Q9NYG5	0.450974	0.173338
NUB1	Q9Y5A7	0.998294	4.69697e-07	Up		X.895	NA	0.40221	0.173338
KIAA1671	Q9BY89	0.998794	0.000212485	Up		TAF7	Q15545	0.786804	0.174303
SFTPD	P35247	0.999142	0.0384341	Up		RPL5	P46777	-0.642671	0.17511
GUF1	Q8N442	0.999828	0.0168018	Up		SNX22	Q96L94	0.387777	0.175532
ITGA6	P23229	1.00011	0.00169644	Up		DKK3	Q9UBP4	0.361891	0.175667
MACROH2A1	O75367	1.00037	0.00228407	Up		X.79	NA	-0.870015	0.177608
DHFR2	Q86XF0	1.00462	1.05036e-05	Up		TBX10	O75333	1.29601	0.177676
SCO2	O43819	1.00653	0.00518528	Up		GNAO1	P09471	0.920138	0.177806
MTRFR	Q9H3J6	1.00848	0.00125878	Up		TCF20	Q9UGU0	1.24226	0.177806
RAMP2	O60895	1.00968	0.0186898	Up		TADA2B	Q86TJ2	0.857704	0.178071
SRRM5	B3KS81	1.00976	1.57924e-06	Up		PABPC1	P11940	-0.438521	0.178309
SEPTIN1	Q8WYJ6	1.01156	0.00529146	Up		EDIL3	O43854	-0.647533	0.178554
ZSWIM9	Q86XI8	1.01723	0.0163045	Up		PKIG	Q9Y2B9	0.463068	0.178554
PLCG1	P19174	1.02133	2.07419e-05	Up		SLC25A35	Q3KQZ1	0.443038	0.179675
CENPV	Q7Z7K6	1.03017	0.000869555	Up		MEI4	A8MW99	-0.808599	0.179675
RB1	P06400	1.03084	2.32037e-07	Up		PRSS3	P35030	1.06477	0.179969
PGAM2	P15259	1.03234	0.0103477	Up		ARHGAP45	Q92619	0.616816	0.180002
TRIM13	O60858	1.03328	0.0453933	Up		PALS2	Q9NZW5	0.683683	0.180005
PLA2G6	O60733	1.03376	0.0074844	Up		POLR2J	P52435	0.600708	0.180494
PDE6C	P51160	1.03468	0.00750055	Up		HMGCR	P04035	0.86961	0.180579
TCP1	P17987	1.03556	2.56334e-05	Up		MRM3	Q9HC36	-0.59757	0.180579
AZIN2	Q96A70	1.03706	0.0240958	Up		GOLGA2	Q08379	-0.95289	0.180684
GTPBP1	O00178	1.03927	0.000468353	Up		RBFOX3	A6NFN3	0.433006	0.181056
BCAS1	O75363	1.03973	0.00393093	Up		ZNF696	Q9H7X3	0.763649	0.18117
RAD52	P43351	1.0435	0.0243118	Up		ZRANB1	Q9UGI0	0.464288	0.182209
SLC26A1	Q9H2B4	1.04501	0.0139157	Up		CACNA2D3	Q8IZS8	-0.943578	0.182209
C14orf93	Q9H972	1.0513	0.00300158	Up		HPS4	Q9NQG7	0.461807	0.182337
RAI1	Q7Z5J4	1.05297	0.0457308	Up		SPATA46	Q5T0L3	0.717387	0.182337
SLC29A2	Q14542	1.05466	0.00391208	Up		APTX	Q7Z2E3	-1.08472	0.182973
MUS81	Q96NY9	1.05892	0.000510007	Up		IDH3A	P50213	-0.503372	0.182973
AOPEP	Q8N6M6	1.05933	0.0483352	Up		SRRM3	A6NNA2	-0.464457	0.182973
AK4	P27144	1.06449	0.0250754	Up		RHBDF1	Q96CC6	-1.03009	0.183293
GABPA	Q06546	1.06821	0.000696373	Up		FBXL15	Q9H469	-1.01229	0.183924
VTN	P04004	1.07088	0.000209317	Up		NCAPD3	P42695	0.371301	0.184167
ZSCAN21	Q9Y5A6	1.0743	0.0207342	Up		HDAC5	Q9UQL6	0.538066	0.184711
FSIP2	Q5CZC0	1.07442	0.000754569	Up		CUL1	Q13616	0.515815	0.184716
VCAN	P13611	1.07452	0.0107687	Up		MYH9	P35579	-0.540956	0.185301
TSR1	Q2NL82	1.07591	7.63474e-05	Up		RPL35	P42766	-0.815993	0.185301
CTBP1	Q13363	1.07668	0.000734434	Up		CCDC170	Q8IYT3	-1.02929	0.185319
PRB2	P02812	1.07929	0.0242789	Up		DEF8	Q6ZN54	0.664056	0.185319
GRM3	Q14832	1.08496	0.00276585	Up		HIF1AN	Q9NWT6	0.379756	0.185319
WDR20	Q8TBZ3	1.08698	0.0301344	Up		PTPN13	Q12923	0.704574	0.18579
FBXL13	Q8NEE6	1.08732	2.1588e-06	Up		OFD1	O75665	0.349578	0.186085
PRKN	O60260	1.08748	0.0190197	Up		CTSV	O60911	-0.649017	0.186085
ELN	P15502	1.09252	0.0342361	Up		MRTFA	Q969V6	-0.722082	0.186085
PLLP	Q9Y342	1.09299	7.94283e-08	Up		X.1383	NA	0.928915	0.186115
ESR1	P03372	1.1024	0.00669661	Up		NELFCD	Q8IXH7	0.662251	0.186462
CERT1	Q9Y5P4	1.10596	2.56334e-05	Up		CCDC28B	Q9BUN5	0.89925	0.18647
CDK13	Q14004	1.10779	0.00284291	Up		X.66	NA	0.462076	0.186559
CMSS1	Q9BQ75	1.11609	0.0306518	Up		ENPP1	P22413	-0.660024	0.186898
OGFOD1	Q8N543	1.11654	0.0327721	Up		STAG3	Q9UJ98	0.403862	0.188103
AKAP8	O43823	1.11673	0.0186706	Up		CFAP61	Q8NHU2	-0.801306	0.188122
TEX10	Q9NXF1	1.12135	0.000579601	Up		NUTM2G	Q5VZR2	0.603194	0.188122
PHC2	Q8IXK0	1.1232	0.0122931	Up		NUTM1	Q86Y26	-0.783677	0.189504
GSTM5	P46439	1.12983	3.24931e-07	Up		CAMK4	Q16566	-0.56711	0.190293
TUBA1C	Q9BQE3	1.14067	1.35608e-07	Up		PKM	P14618	0.61718	0.19105
MARCHF3	Q86UD3	1.14215	0.00462409	Up		GABRP	O00591	-0.61859	0.19105
KLHL14	Q9P2G3	1.14345	0.000598031	Up		CDK16	Q00536	0.79764	0.191582
ACAD8	Q9UKU7	1.15834	3.20791e-06	Up		SLC16A3	O15427	0.331814	0.192289
WDR24	Q96S15	1.15863	0.0139875	Up		BIN3	Q9NQY0	0.552872	0.192289
EBF3	Q9H4W6	1.15984	0.015462	Up		ASB3	Q9Y575	0.329623	0.192451
DARS2	Q6PI48	1.16399	0.000713959	Up		S100A11	P31949	-0.834526	0.192627
BCL2L2	Q92843	1.16569	2.58125e-06	Up		CYB5D2	Q8WUJ1	0.344485	0.193054
SELENOP	P49908	1.16578	0.036057	Up		C5orf34	Q96MH7	0.978776	0.193054
NCBP1	Q09161	1.16618	7.98669e-05	Up		ATAD5	Q96QE3	0.476653	0.193455
PTCH1	Q13635	1.16938	0.000199421	Up		GPR161	Q8N6U8	1.09951	0.194704
SH3D21	A4FU49	1.17172	1.12295e-07	Up		GPR153	Q6NV75	-0.63314	0.194704
PQBP1	O60828	1.17233	1.9629e-10	Up		FANCA	O15360	0.404026	0.194704
EAF1	Q96JC9	1.17523	0.0201767	Up		X.43	NA	0.413214	0.194704
HS3ST1	O14792	1.17692	5.65428e-05	Up		DHODH	Q02127	0.447676	0.194979
NOCT	Q9UK39	1.1792	0.000209861	Up		ENTPD7	Q9NQZ7	0.551985	0.195017
SLC34A3	Q8N130	1.1824	0.00439713	Up		IGSF22	Q8N9C0	-0.632215	0.195652
MVK	Q03426	1.18353	0.00883555	Up		XRCC3	O43542	0.364043	0.195867
SGCD	Q92629	1.18833	0.00400803	Up		LOXL3	P58215	0.3689	0.195943
EMC1	Q8N766	1.18981	3.35216e-05	Up		USP8	P40818	0.740362	0.196114
PDK2	Q15119	1.1925	4.43522e-06	Up		CC2D2A	Q9P2K1	0.545276	0.196378
TMPRSS15	P98073	1.19452	0.0420151	Up		CERS5	Q8N5B7	0.65529	0.19648
PANK2	Q9BZ23	1.20759	4.51285e-07	Up		GAD1	Q99259	0.718369	0.197128
ADH1A	P07327	1.20947	0.0385502	Up		PRSS23	O95084	-0.374598	0.197128
NR6A1	Q15406	1.21023	0.000273337	Up		PCDH7	O60245	-1.02524	0.197128
LDB3	O75112	1.21031	0.00699984	Up		ZNF24	P17028	0.730467	0.197128
RNF214	Q8ND24	1.21633	0.00257127	Up		X.27	NA	-0.752943	0.197277
BRINP1	O60477	1.22012	0.0145714	Up		HADHB	P55084	0.539411	0.197677
ACSL5	Q9ULC5	1.22092	0.00102386	Up		GRTP1	Q5TC63	0.606217	0.199004
ZNF689	Q96CS4	1.2229	0.0278139	Up		DYM	Q7RTS9	-0.769838	0.199166
C7orf50	Q9BRJ6	1.23056	0.00258401	Up		LYPLA1	O75608	-0.822218	0.199598
CLYBL	Q8N0X4	1.23553	6.50205e-06	Up		TSHR	P16473	0.772898	0.201471
PLEKHH1	Q9ULM0	1.24028	0.00104188	Up		VSIG10	Q8N0Z9	-0.536556	0.201471
X.552	NA	1.24433	4.5794e-05	Up		FXYD7	P58549	-0.75319	0.201471
TG	P01266	1.24597	8.64444e-05	Up		PDLIM1	O00151	-1.05993	0.201479
MZF1	P28698	1.2461	0.00754226	Up		TXNDC11	Q6PKC3	0.498277	0.202173
RNF13	O43567	1.25236	0.00102386	Up		NACA	NA	-1.07957	0.202173
MYO18B	Q8IUG5	1.25548	0.00701368	Up		DDX17	Q92841	-0.641686	0.203578
CSKMT	A8MUP2	1.25829	0.0322551	Up		X.48	NA	0.316969	0.203704
UBXN6	Q9BZV1	1.264	0.000328071	Up		RNF141	Q8WVD5	0.810337	0.204247
X.1513	NA	1.26657	0.00441756	Up		CSNK1G2	P78368	0.678114	0.204247
UBTF	P17480	1.27107	5.9399e-06	Up		ABI2	Q9NYB9	-0.34108	0.204247
DNAJC4	Q9NNZ3	1.27658	0.0295864	Up		PHLDB2	Q86SQ0	1.03694	0.20473
SOX15	O60248	1.27904	0.0118734	Up		PALLD	Q8WX93	0.4017	0.204851
PCNT	O95613	1.2813	0.00122809	Up		X.289	NA	0.353499	0.205708
ATPAF2	Q8N5M1	1.28304	0.0207342	Up		X.31	NA	-0.746548	0.205921
AIMP2	Q13155	1.28467	2.09006e-05	Up		ELOA	Q14241	0.470915	0.206171
HYI	Q5T013	1.2873	0.000159153	Up		PRRX1	P54821	-1.07754	0.206625
EPHX1	P07099	1.29173	7.63474e-05	Up		GLB1L	Q6UWU2	0.746386	0.206625
DAGLB	Q8NCG7	1.29738	0.00892129	Up		BCDIN3D	Q7Z5W3	-0.635622	0.206625
LNPK	Q9C0E8	1.298	0.0105924	Up		BAZ1A	Q9NRL2	0.446111	0.207335
OSGEPL1	Q9H4B0	1.30159	0.000163597	Up		SHISA9	B4DS77	-0.910634	0.207335
DTYMK	P23919	1.30445	0.0175729	Up		CTSH	P09668	0.754975	0.207377
WNT5B	Q9H1J7	1.31135	9.54454e-10	Up		ATP8B1	O43520	0.360717	0.20767
MBNL3	Q9NUK0	1.32204	5.81825e-08	Up		USB1	Q9BQ65	0.610695	0.20767
HACD4	Q5VWC8	1.32244	0.0491766	Up		C4orf19	Q8IY42	0.521202	0.20767
SHROOM4	Q9ULL8	1.33413	0.0271061	Up		CLMN	Q96JQ2	-1.06637	0.20767
NFE2L3	Q9Y4A8	1.33445	2.72353e-05	Up		ZNF587	Q96SQ5	-0.557116	0.20767
MMRN2	Q9H8L6	1.33776	8.16164e-10	Up		X.239	NA	0.409189	0.20767
DNAJA4	Q8WW22	1.33779	0.0115718	Up		IPO5	O00410	-0.563728	0.208106
DHX38	Q92620	1.34085	4.39398e-05	Up		CTNNA3	Q9UI47	-0.574555	0.208106
SMC1B	Q8NDV3	1.34177	0.0149202	Up		VWA1	Q6PCB0	0.836537	0.208108
CSRNP2	Q9H175	1.35988	0.0154873	Up		DNAH6	Q9C0G6	-0.619112	0.208111
CDC42SE1	Q9NRR8	1.36081	5.00587e-14	Up		TEK	Q02763	-0.604118	0.208111
LYG2	Q86SG7	1.36515	0.00715657	Up		NAE1	Q13564	-0.517732	0.208181
KCNG2	Q9UJ96	1.3664	0.0117922	Up		SHC4	Q6S5L8	0.328781	0.208181
TTC1	Q99614	1.37446	1.47227e-05	Up		GOLGA3	Q08378	0.760884	0.208337
BMX	P51813	1.37979	1.23731e-10	Up		APOE	P02649	-0.502341	0.208536
CHMP1A	Q9HD42	1.38761	0.0358659	Up		BRD7	Q9NPI1	-0.506982	0.208536
PAH	P00439	1.39603	0.00766518	Up		HIVEP2	P31629	0.758026	0.210455
C11orf16	Q9NQ32	1.40124	0.0240345	Up		RNF224	P0DH78	1.02506	0.210557
ACTA2	P62736	1.40822	0.0230667	Up		CHDH	Q8NE62	-0.95444	0.211199
EMC10	Q5UCC4	1.4114	4.73388e-05	Up		GNB2	P62879	0.771853	0.211292
HIRA	P54198	1.41423	0.0073883	Up		RPL13A	P40429	-0.48466	0.211764
LDHAL6A	Q6ZMR3	1.41886	0.00521975	Up		ERGIC2	Q96RQ1	-0.897587	0.212667
SIAH1	Q8IUQ4	1.42461	8.28227e-05	Up		CRLF3	Q8IUI8	0.380139	0.212667
RTL4	Q6ZR62	1.42521	1.32725e-05	Up		KDM1A	O60341	0.465497	0.212801
TXNDC17	Q9BRA2	1.42673	5.25994e-06	Up		PERP	Q96FX8	0.971992	0.212801
CXXC5	Q7LFL8	1.42925	0.00935275	Up		GGACT	Q9BVM4	-0.401739	0.212801
GLE1	Q53GS7	1.43606	0.00102386	Up		LMOD1	P29536	-0.830852	0.213201
X.555	NA	1.4373	0.000672112	Up		ADAM23	O75077	-0.882089	0.213215
X.686	NA	1.44255	4.27753e-05	Up		NOP16	Q9Y3C1	0.367617	0.213968
FAM228B	P0C875	1.44309	2.04164e-11	Up		TTC36	A6NLP5	0.738819	0.213968
ACOT2	P49753	1.44355	0.00959439	Up		MRPL33	O75394	0.418977	0.2142
CTPS2	Q9NRF8	1.44513	4.11965e-07	Up		ADAMTSL4	Q6UY14	0.913601	0.214324
MACC1	Q6ZN28	1.4485	1.53295e-06	Up		TMEM184C	Q9NVA4	-0.331785	0.215946
DPP7	Q9UHL4	1.45663	0.021025	Up		GRIN2C	Q14957	-0.89179	0.216866
B9D2	Q9BPU9	1.46084	0.00855799	Up		RHOBTB3	O94955	-0.383851	0.216866
EDNRB	P24530	1.46671	6.35427e-05	Up		TMEM163	Q8TC26	-0.789831	0.218452
DUSP6	Q16828	1.48967	9.31552e-06	Up		WASHC5	Q12768	0.837304	0.218781
SELENOO	Q9BVL4	1.4914	0.00161125	Up		GNL3	Q9BVP2	0.466063	0.218798
TIMM17B	O60830	1.4922	1.34276e-06	Up		LRRC23	Q53EV4	-0.803416	0.219214
PACC1	Q9H813	1.49333	0.0119076	Up		ANKDD1A	Q495B1	1.09191	0.219214
X.465	NA	1.49772	5.34873e-05	Up		BSN	Q9UPA5	-0.452042	0.219404
LYSMD3	Q7Z3D4	1.51134	0.000135093	Up		SLC2A14	Q8TDB8	0.702205	0.219412
CYSRT1	A8MQ03	1.51324	0.036057	Up		PLEKHJ1	Q9NW61	0.329946	0.219479
C12orf4	Q9NQ89	1.51904	0.0128067	Up		X.1414	NA	0.764197	0.219853
RHBDL2	Q9NX52	1.52024	0.00020131	Up		EFHC1	Q5JVL4	0.400234	0.220521
ZSCAN22	P10073	1.52094	5.45313e-05	Up		FAM149B1	Q96BN6	0.333872	0.220521
B4GALNT1	Q00973	1.52538	4.35854e-05	Up		BCAT1	P54687	0.422362	0.220608
MGST2	Q99735	1.53806	4.34022e-13	Up		FTH1	P02794	0.583094	0.220608
EML6	Q6ZMW3	1.55145	0.00819972	Up		TKT	P29401	-0.530954	0.221622
SLC9A7	Q96T83	1.55941	3.25357e-05	Up		DCUN1D2	Q6PH85	0.767246	0.224053
PROX2	Q3B8N5	1.56725	9.79997e-08	Up		FHAD1	B1AJZ9	-0.685737	0.224793
PUDP	Q08623	1.56951	8.13973e-05	Up		SDK1	Q7Z5N4	-0.60556	0.225541
FGF22	Q9HCT0	1.56971	0.0491431	Up		ELF2	Q15723	-0.499419	0.226303
TACR3	P29371	1.57657	0.000538703	Up		GNA11	P29992	-0.999879	0.22724
IQCA1	Q86XH1	1.58629	8.0332e-09	Up		ITGB1BP1	O14713	0.329657	0.22724
X.1370	NA	1.5899	1.54684e-16	Up		SLC27A1	Q6PCB7	0.493698	0.22724
FUT11	Q495W5	1.60123	0.00240022	Up		H3.3A	NA	-0.855193	0.22724
FOXB1	Q99853	1.62395	0.0073883	Up		SOX12	O15370	0.638947	0.22724
FGF6	P10767	1.62471	0.0484655	Up		FZD2	Q14332	0.743654	0.227398
TMED1	Q13445	1.6348	0.000241472	Up		ANKRD6	Q9Y2G4	0.499777	0.22837
SLC66A3	Q8N755	1.67041	0.0117922	Up		SIDT2	Q8NBJ9	-0.912344	0.22837
UQCC3	Q6UW78	1.67728	0.000157443	Up		BNIP3	Q12983	-0.46824	0.22837
VEPH1	Q14D04	1.67851	7.74102e-13	Up		X.400	NA	0.612297	0.228405
SLCO1B1	Q9Y6L6	1.68156	0.00219676	Up		TBCA	O75347	0.36669	0.228941
X.1673	NA	1.69784	0.0113389	Up		ZCCHC3	Q9NUD5	0.589256	0.228941
MACROD1	Q9BQ69	1.70489	6.76323e-14	Up		SLC26A5	P58743	0.375712	0.229838
NPY1R	P25929	1.70921	0.00376282	Up		X.1355	NA	-1.71934	0.230309
NPR1	P16066	1.71297	0.000280891	Up		X.1071	NA	-0.698023	0.230373
SFT2D3	Q587I9	1.71502	3.65988e-06	Up		GPR182	O15218	-0.807187	0.230633
SNX10	Q9Y5X0	1.72145	1.08588e-05	Up		X.298	NA	-0.476479	0.230633
PMEPA1	Q969W9	1.73236	5.04482e-06	Up		GALNT7	Q86SF2	-0.482928	0.23107
ASB18	Q6ZVZ8	1.74048	1.24601e-07	Up		IQGAP1	P46940	-1.0284	0.23107
TLR8	Q9NR97	1.74468	0.0138003	Up		PSMD6	Q15008	0.503038	0.23107
X.1596	NA	1.75641	8.8425e-07	Up		EIF2S3	P41091	0.531689	0.231192
DLK2	Q6UY11	1.76394	0.00841216	Up		GZF1	Q9H116	0.991101	0.231623
CCDC97	Q96F63	1.77974	0.00112124	Up		PHOX2A	O14813	0.852142	0.231623
CCDC74B	Q96LY2	1.78587	0.00203786	Up		C15orf62	A8K5M9	0.537791	0.231623
METRN	Q9UJH8	1.79481	0.0351022	Up		MT.ND3	NA	-0.518542	0.231623
NDUFV3	P56181	1.79548	2.16917e-06	Up		RNASEH2C	Q8TDP1	0.330723	0.232134
RTL5	Q5HYW3	1.80279	0.000168495	Up		EEF1A1	P68104	-0.328211	0.23217
SLC5A9	Q2M3M2	1.81632	0.000734434	Up		ANKZF1	Q9H8Y5	0.795253	0.23217
X.36	NA	1.83448	2.12375e-15	Up		SPATA21	Q7Z572	0.360208	0.23217
GTPBP6	O43824	1.84124	1.2794e-07	Up		CHSY1	Q86X52	0.92272	0.232171
MDFI	Q99750	1.85359	0.00308902	Up		RPL37	P61927	-0.83062	0.232171
PPP2R2D	Q66LE6	1.86335	0.000259349	Up		OXCT1	P55809	0.99829	0.232329
CCDC183	Q5T5S1	1.88458	0.0280447	Up		LCLAT1	Q6UWP7	-0.944278	0.232329
FGF1	P05230	1.89408	3.63283e-10	Up		DOK7	Q18PE1	1.08665	0.232329
CHD3	Q12873	1.89496	2.04031e-05	Up		KRT18	P05783	0.477064	0.232393
SLITRK6	Q9H5Y7	1.92458	0.000210533	Up		C19orf71	A6NCJ1	0.449674	0.232454
LBX2	Q6XYB7	1.9523	3.64881e-06	Up		FAM169A	Q9Y6X4	0.496309	0.233012
STEAP1B	Q6NZ63	1.98088	1.23731e-10	Up		TBC1D23	Q9NUY8	-0.783334	0.233354
ZNF717	Q9BY31	1.987	7.43111e-29	Up		KLHL20	Q9Y2M5	0.820042	0.233354
GBX2	P52951	1.99848	0.000187784	Up		ISYNA1	Q9NPH2	0.410593	0.233354
CRISPLD1	Q9H336	2.02882	1.13666e-10	Up		B4GALT2	O60909	-0.96173	0.233354
CYB5D1	Q6P9G0	2.05506	7.63474e-05	Up		MMACHC	Q9Y4U1	-0.336875	0.233354
WFDC3	Q8IUB2	2.07219	1.80632e-17	Up		NSD3	Q9BZ95	0.584419	0.233354
L3MBTL4	Q8NA19	2.0748	0.0364943	Up		AMBRA1	Q9C0C7	-0.720472	0.233981
EMILIN1	Q9Y6C2	2.07669	0.000299676	Up		RAB15	P59190	0.467448	0.233981
ZPBP	Q9BS86	2.10234	0.0186571	Up		C4orf45	Q96LM5	0.323962	0.233981
NHSL2	Q5HYW2	2.13215	5.41736e-12	Up		RPL14	P50914	-0.669177	0.233981
X.1333	NA	2.17474	1.65544e-07	Up		MPRIP	Q6WCQ1	0.34901	0.234515
HAUS7	Q99871	2.17891	0.000114377	Up		PHF8	Q9UPP1	-0.969654	0.23495
MYRFL	Q96LU7	2.19703	0.00047338	Up		UTS2	O95399	-0.48193	0.235118
NUDT8	Q8WV74	2.26706	0.000691994	Up		THPO	P40225	2.42859	0.235118
HEBP1	Q9NRV9	2.31049	8.22009e-08	Up		RETREG2	Q8NC44	0.443711	0.235118
ZNF510	Q9Y2H8	2.34224	2.72573e-05	Up		CLIC4	Q9Y696	-0.55926	0.235118
NPB	Q8NG41	2.3505	0.039086	Up		SIK2	Q9H0K1	-0.363001	0.235118
PCED1B	Q96HM7	2.49165	4.52043e-12	Up		GCC1	Q96CN9	0.342853	0.235118
SMIM3	Q9BZL3	2.59627	0.0250754	Up		SHTN1	A0MZ66	-0.588183	0.235118
SSPN	Q14714	2.64	1.20372e-20	Up		WDR5B	Q86VZ2	1.25643	0.235118
TFPI	P10646	2.71053	0.015462	Up		NCOA4	Q13772	0.507016	0.235118
NPPA	P01160	2.87032	0.0440399	Up		ALX4	Q9H161	-0.633481	0.235606
ZNF732	B4DXR9	2.89485	2.71477e-13	Up		GPC3	P51654	-0.463531	0.235606
X.1106	NA	3.09849	2.7127e-09	Up		TRMT10B	Q6PF06	0.347182	0.235606
ZNHIT2	Q9UHR6	3.17448	0.00940294	Up		CTXN1	P60606	0.698692	0.235606
HMX3	A6NHT5	3.1853	0.0073883	Up		SOD2	P04179	0.329698	0.235858
ZNF790	Q6PG37	3.42072	4.67009e-22	Up		FKBP9	O95302	1.03768	0.235858
VGF	O15240	3.57544	3.17623e-13	Up		ASH2L	Q9UBL3	-0.622073	0.235858
C14orf39	Q8N1H7	4.54285	4.11518e-16	Up		MFSD4B	Q5TF39	-0.352864	0.235858
HIF1A	Q16665	4.89764	0.000323558	Up		DEFB131B	A0A096LNP1	-0.480365	0.235858
PNLIPRP1	P54315	5.20893	1.39903e-12	Up		ERFL	A0A1W2PQ73	-0.943503	0.235858
ISLR2	Q6UXK2	5.5143	5.39024e-81	Up		EPX	P11678	-0.778887	0.235897
BLCAP	P62952	5.52337	1.60726e-150	Up		FAM102B	Q5T8I3	-0.907961	0.236162
HTR7	P34969	5.86795	1.49616e-151	Up		BPTF	Q12830	-0.462956	0.236374
						ZNF771	Q7L3S4	0.352046	0.236374
						PDE4A	P27815	-0.893392	0.236731
						CCDC66	A2RUB6	0.330422	0.237229
						GTF3C2	Q8WUA4	1.00586	0.237849
						SLC44A5	Q8NCS7	0.667707	0.237849
						TMEM161B	Q8NDZ6	-0.776489	0.237849
						TMPRSS9	Q7Z410	-0.465609	0.237849
						CPSF4L	A6NMK7	0.387932	0.237849
						SLC4A10	Q6U841	0.35948	0.237858
						MAP3K3	Q99759	0.581049	0.238697
						GDF9	O60383	0.770871	0.238984
						YPEL1	O60688	0.422625	0.239059
						TPPP	O94811	1.31084	0.2392
						PARD6G	Q9BYG4	-0.377881	0.23938
						SLC7A6OS	Q96CW6	0.345867	0.239412
						TTC23L	Q6PF05	-0.529802	0.239719
						TMCO6	Q96DC7	0.853252	0.240818
						PSMA3	P25788	0.347126	0.240878
						ADGRA1	Q86SQ6	-0.70068	0.241607
						ANGEL2	Q5VTE6	0.726526	0.242236
						PLP1	P60201	0.803642	0.243053
						GGA1	Q9UJY5	0.708731	0.243258
						AGBL4	Q5VU57	-0.63151	0.243657
						NID2	Q14112	0.508618	0.243906
						C17orf75	Q9HAS0	-0.841051	0.244185
						TOX	O94900	-0.792373	0.244185
						METAP1	P53582	-0.757406	0.245724
						ODAD1	Q96M63	-0.805627	0.24586
						HSP90AB1	P08238	-0.418859	0.246835
						PPM1N	Q8N819	0.35057	0.246835
						CNTRL	Q7Z7A1	0.705387	0.246973
						RGMB	Q6NW40	0.871328	0.246973
						ERVW.1	NA	-0.94426	0.246973
						EFCAB13	Q8IY85	-0.43274	0.247186
						PRKRA	O75569	0.327389	0.248953
						FKBP5	Q13451	-0.512784	0.249431
						MROH9	Q5TGP6	-0.831375	0.249994
						TMEM8B	A6NDV4	0.423229	0.249994
						IFI16	Q16666	0.992704	0.2512
						GCDH	Q92947	-0.554143	0.251562
						DACH1	Q9UI36	-0.837541	0.251562
						ST6GAL1	P15907	0.402005	0.252566
						SCUBE2	Q9NQ36	-0.762856	0.252615
						CHRNG	P07510	-0.603145	0.253032
						VTI1B	Q9UEU0	-0.321172	0.253134
						TACR1	P25103	-0.526947	0.253134
						GTF3A	Q92664	0.352975	0.253134
						NME7	Q9Y5B8	-0.412552	0.253134
						SARS1	P49591	-0.82093	0.253672
						MYO1F	O00160	0.388236	0.253672
						KATNA1	O75449	0.583995	0.253672
						PRORP	O15091	0.42886	0.253858
						ABHD8	Q96I13	0.319189	0.254612
						TMEM44	Q2T9K0	0.528007	0.254612
						TRIM37	O94972	-0.346665	0.254664
						DDX25	Q9UHL0	-1.05201	0.254664
						PSME3	P61289	0.613105	0.254797
						IL3RA	P26951	-0.486764	0.254901
						PTPN21	Q16825	0.583194	0.255373
						TIAM2	Q8IVF5	0.492959	0.255373
						HSDL2	Q6YN16	0.511971	0.255415
						GNG13	Q9P2W3	0.663691	0.255415
						EXTL1	Q92935	0.68403	0.255415
						NDUFB6	O95139	0.690542	0.255415
						STPG3	Q8N7X2	-0.57676	0.256401
						BRI3	O95415	-0.309246	0.257384
						NANS	Q9NR45	-0.457921	0.257607
						NUDCD1	Q96RS6	-0.727521	0.257607
						PNKD	Q8N490	-0.368238	0.257607
						SLX4IP	Q5VYV7	0.541999	0.257607
						B4GALT6	Q9UBX8	0.436393	0.25824
						PDE6D	O43924	0.618605	0.25824
						SPTLC3	Q9NUV7	-0.797732	0.25824
						CFAP276	Q5T5A4	0.955834	0.25824
						CNMD	O75829	-0.969458	0.258366
						LMO3	Q8TAP4	0.68171	0.258912
						MPI	P34949	0.303095	0.258912
						TSACC	Q96A04	0.396358	0.259084
						BCL2L12	Q9HB09	0.343184	0.259325
						DNAJB1	P25685	0.360904	0.259325
						LRRC34	Q8IZ02	-0.546303	0.259399
						MT.CO2	NA	-0.511648	0.259848
						PPP5C	P53041	-0.845411	0.260268
						ZNF784	Q8NCA9	0.850143	0.261079
						GEMIN4	P57678	0.644607	0.261649
						SMARCD3	Q6STE5	-0.374987	0.261864
						CCDC18	Q5T9S5	-0.371483	0.261864
						CEMP1	Q6PRD7	0.402657	0.262351
						NKIRAS2	Q9NYR9	0.456477	0.262385
						X.1255	NA	0.578512	0.262385
						POLR3C	Q9BUI4	-0.633864	0.263079
						SLC25A19	Q9HC21	0.431716	0.263274
						ATP2C1	P98194	-0.451245	0.263649
						SHANK2	Q9UPX8	-0.503514	0.263649
						RCC1L	Q96I51	0.339943	0.263649
						ATP11C	Q8NB49	-0.821166	0.263869
						RBIS	Q8N0T1	0.338994	0.264597
						SLC15A3	Q8IY34	0.459704	0.26466
						CASKIN1	Q8WXD9	0.373309	0.26466
						TPST1	O60507	0.460571	0.26466
						X.110	NA	0.7467	0.26466
						ANAPC5	Q9UJX4	-0.74163	0.265017
						ZIC3	O60481	-0.799234	0.265017
						CASP6	P55212	0.928938	0.265294
						ARHGDIA	P52565	0.706749	0.265294
						EGFLAM	Q63HQ2	-0.781262	0.265294
						FCHSD1	Q86WN1	0.425328	0.265294
						SPRY4	Q9C004	0.78377	0.265564
						AKNA	Q7Z591	0.884335	0.266049
						SNF8	Q96H20	0.390529	0.266049
						DDIAS	Q8IXT1	0.379354	0.266049
						PDE9A	O76083	-0.877109	0.266476
						P4HA2	O15460	0.367524	0.266727
						ATP5PF	P18859	0.412848	0.266727
						INSIG1	O15503	1.04202	0.266727
						FRYL	O94915	-0.429192	0.267002
						GHRL	Q9UBU3	-0.512482	0.267141
						ITGA2B	P08514	-0.788539	0.267263
						RPLP0	P05388	-0.778226	0.267263
						KHNYN	O15037	0.316054	0.267624
						DHRS7B	Q6IAN0	0.585897	0.267624
						SYT14	Q8NB59	1.75708	0.267624
						GLYCTK	Q8IVS8	0.501817	0.267855
						ERCC6L	Q2NKX8	0.515462	0.267855
						RNF138	Q8WVD3	-0.663416	0.267998
						LAMA3	Q16787	-0.662668	0.268217
						MYLK	Q15746	0.379743	0.268217
						SRP54	P61011	-0.667268	0.268217
						CCP110	O43303	0.68604	0.268217
						TYK2	P29597	-0.760768	0.268217
						SPCS1	Q9Y6A9	0.411791	0.268217
						GCNT7	Q6ZNI0	0.292942	0.268217
						PSMF1	Q92530	0.411065	0.268217
						NT5DC4	Q86YG4	0.327952	0.268217
						CPLX2	Q6PUV4	0.735789	0.268217
						SPARCL1	Q14515	0.856451	0.268217
						SCOC	Q9UIL1	0.415769	0.268217
						PCF11	O94913	0.6446	0.268217
						GPT	P24298	0.802312	0.268217
						PERM1	Q5SV97	-0.930274	0.268217
						AIDA	Q96BJ3	0.642205	0.270112
						ULK4	Q96C45	0.65213	0.270465
						SRRT	Q9BXP5	0.393914	0.27062
						SALL2	Q9Y467	-0.627544	0.27062
						ZNF324	O75467	0.784554	0.270659
						PPM1F	P49593	0.598143	0.270659
						PIEZO1	Q92508	0.687788	0.270659
						ZNF287	Q9HBT7	-0.84041	0.270659
						TMC6	Q7Z403	0.491694	0.270659
						ALX3	O95076	-0.359927	0.270659
						TVP23A	A6NH52	0.392981	0.270659
						TMEM25	Q86YD3	0.384544	0.271657
						CSPP1	Q1MSJ5	0.40322	0.272884
						PDIA3	P30101	-0.422253	0.273375
						SPSB3	Q6PJ21	0.363987	0.273619
						FBXO2	Q9UK22	-0.495048	0.273765
						C7orf57	Q8NEG2	-0.777246	0.273765
						JRKL	Q9Y4A0	0.848005	0.273765
						GPN1	Q9HCN4	0.368994	0.273765
						ZFYVE26	Q68DK2	-0.49407	0.274005
						GNPDA1	P46926	0.536507	0.275131
						SPESP1	Q6UW49	0.358469	0.275821
						NFAT5	O94916	0.54552	0.275881
						TLE5	Q08117	0.469819	0.275881
						RPL19	P84098	-0.676207	0.275984
						GBA3	Q9H227	0.328707	0.276049
						PKD1L3	Q7Z443	-0.376806	0.276077
						MYO1H	Q8N1T3	0.30645	0.276858
						PXN	P49023	0.416957	0.277729
						AHCY	P23526	-0.985735	0.277729
						TNFRSF10B	O14763	1.2432	0.277729
						RETREG1	Q9H6L5	0.741269	0.277729
						HCRTR1	O43613	0.319543	0.278361
						POLDIP2	Q9Y2S7	0.419958	0.278423
						COL6A6	A6NMZ7	0.670097	0.278423
						TUT4	Q5TAX3	0.301958	0.278503
						CD19	P15391	-0.846162	0.279907
						A1CF	Q9NQ94	-0.6385	0.279942
						BRAP	Q7Z569	0.710748	0.280257
						RIC1	Q4ADV7	0.464603	0.280257
						NDUFB11	Q9NX14	0.436163	0.280257
						DTWD2	Q8NBA8	-0.335972	0.280257
						IFNLR1	Q8IU57	0.371042	0.280257
						ZNF394	Q53GI3	0.40103	0.280918
						WDSUB1	Q8N9V3	0.587721	0.281527
						ATP9A	O75110	-0.718636	0.2818
						ZC3H7B	Q9UGR2	-0.486068	0.282031
						ACTR1A	P61163	0.342695	0.282031
						CNP	P09543	0.338905	0.282264
						NIT1	Q86X76	0.29845	0.28261
						FASTKD3	Q14CZ7	0.568484	0.283095
						ZNF827	Q17R98	-1.01938	0.283911
						PLCB3	Q01970	0.556699	0.283958
						CAST	P20810	0.341262	0.283958
						DERL2	Q9GZP9	0.587009	0.284407
						PTPRM	P28827	0.668197	0.285256
						DDB2	Q92466	0.350333	0.28556
						CSRNP3	Q8WYN3	-0.88232	0.286343
						CENPP	Q6IPU0	0.387383	0.287164
						TMEM138	Q9NPI0	0.517755	0.287402
						ZNF397	Q8NF99	0.289284	0.287538
						DNLZ	Q5SXM8	0.809947	0.287538
						PRUNE2	Q8WUY3	-0.496513	0.288342
						DALRD3	Q5D0E6	0.317816	0.288537
						GRIN2B	Q13224	0.752939	0.288765
						FGFR1	P11362	-0.440695	0.291706
						DNAJA1	P31689	0.56607	0.291706
						BLNK	Q8WV28	0.652846	0.291706
						AP5M1	Q9H0R1	-0.758688	0.2923
						PGP	A6NDG6	0.737252	0.2923
						RASIP1	Q5U651	0.545945	0.292834
						NKTR	P30414	-0.465237	0.292927
						ATG16L2	Q8NAA4	0.316926	0.292927
						SEMA4D	Q92854	1.17307	0.293759
						ANKHD1.EIF4EBP3	NA	0.687055	0.293896
						DCST1	Q5T197	0.428796	0.294093
						CDH3	P22223	0.481951	0.294874
						AGO2	Q9UKV8	0.572255	0.294874
						CENPU	Q71F23	0.443977	0.294874
						CCDC196	A0A1B0GTZ2	-0.58862	0.294874
						ZNF12	P17014	0.846849	0.295373
						X.241	NA	0.366072	0.295373
						PIK3R1	P27986	0.873744	0.295473
						LAMA5	O15230	0.385513	0.29642
						NSUN3	Q9H649	0.485637	0.29642
						USP6	P35125	-0.498046	0.296518
						SUMF1	Q8NBK3	-0.30214	0.296518
						COL26A1	Q96A83	-0.377552	0.296518
						ATP1A1	P05023	0.397075	0.296518
						EPHX4	Q8IUS5	0.886713	0.296518
						DR1	Q01658	-0.758082	0.296849
						RPS16	P62249	-0.57396	0.296935
						SFRP1	Q8N474	-0.465897	0.29738
						CDK17	Q00537	0.711527	0.297928
						WDR55	Q9H6Y2	0.359766	0.29863
						PRR19	A6NJB7	0.318074	0.29863
						ZNF296	Q8WUU4	-0.837065	0.298772
						TMPO	NA	0.377043	0.298875
						TSPAN5	P62079	0.900447	0.299109
						XPA	P23025	0.467166	0.299433
						GAPDH	P04406	-0.461749	0.29996
						RP2	O75695	0.706633	0.300137
						RNF139	Q8WU17	-0.511573	0.300137
						ZBTB48	P10074	-0.713621	0.300137
						ZCCHC14	Q8WYQ9	0.651477	0.300163
						MCTP1	Q6DN14	-0.355105	0.300338
						YY1	P25490	0.369549	0.300986
						TASOR	Q9UK61	0.444751	0.300986
						PMEL	P40967	0.288481	0.300986
						ST3GAL6	Q9Y274	0.303943	0.301186
						RYR2	Q92736	-0.70462	0.301619
						MCRIP2	Q9BUT9	0.48245	0.301661
						PHF3	Q92576	0.534274	0.302121
						SPG11	Q96JI7	0.300769	0.302928
						TMEM204	Q9BSN7	0.522863	0.302928
						DTNA	Q9Y4J8	-0.618778	0.303295
						CHRNA5	P30532	-0.875151	0.303295
						MT.ATP6	NA	-0.440426	0.303295
						RANBP1	P43487	0.341827	0.304622
						FOXH1	O75593	-0.346781	0.304995
						DPAGT1	Q9H3H5	0.513972	0.304995
						EHMT1	Q9H9B1	-0.62308	0.305281
						LLGL2	Q6P1M3	-0.640462	0.307148
						IGF1	P05019	0.881163	0.307794
						CEP128	Q6ZU80	-0.619452	0.307794
						KDM3A	Q9Y4C1	0.689161	0.307794
						GLT8D2	Q9H1C3	0.622975	0.307794
						CMTM7	Q96FZ5	0.29739	0.307794
						ZDHHC16	Q969W1	0.775966	0.307794
						TMEM88B	A6NKF7	0.567455	0.307794
						NBPF11	Q86T75	0.706802	0.307794
						CCDC92B	NA	-0.729039	0.307794
						X.1465	NA	0.49721	0.307794
						XNDC1N.ZNF705EP.ALG1L9P	NA	-0.54111	0.307794
						ACSBG2	Q5FVE4	0.385491	0.307946
						X.401	NA	0.4556	0.308182
						ARF4	P18085	-0.586365	0.308185
						ENO4	A6NNW6	-0.302199	0.308566
						GOLM1	Q8NBJ4	0.40866	0.308675
						RELL1	Q8IUW5	0.73955	0.308675
						MAML3	Q96JK9	0.541768	0.308675
						SDS	P20132	0.809828	0.309179
						PYCR1	P32322	-0.833579	0.309179
						STK17A	Q9UEE5	0.305706	0.309251
						TTC33	Q6PID6	-0.618189	0.309857
						NOPCHAP1	Q8N5I9	-1.3637	0.309857
						TMEM232	C9JQI7	0.756186	0.309857
						RHBDD3	Q9Y3P4	-0.663063	0.310229
						SLC37A2	Q8TED4	-0.777663	0.310271
						SLC27A5	Q9Y2P5	0.322085	0.310643
						RIOX2	Q8IUF8	0.362176	0.310701
						F10	P00742	-0.687442	0.311005
						MAST1	Q9Y2H9	-0.650918	0.313144
						AIFM2	Q9BRQ8	0.317332	0.313376
						GJA1	P17302	-0.759469	0.313376
						PRSS54	Q6PEW0	-0.363071	0.314105
						DCLRE1C	Q96SD1	0.322074	0.314105
						SYNGR2	O43760	-0.771192	0.314685
						RBM4B	Q9BQ04	-0.32418	0.314685
						MRPS22	P82650	0.280197	0.314685
						MEX3C	Q5U5Q3	-0.570147	0.314685
						VLDLR	P98155	-0.513868	0.315552
						ZNF335	Q9H4Z2	-0.836833	0.315552
						RRP12	Q5JTH9	-0.80432	0.316028
						TUB	P50607	0.320725	0.317029
						MARCHF7	Q9H992	-0.405924	0.317381
						NSMCE4A	Q9NXX6	0.734862	0.318515
						SDAD1	Q9NVU7	-0.916857	0.318515
						SH2D3C	Q8N5H7	-0.864181	0.319155
						LRRC14	Q15048	0.516138	0.31962
						CACNA2D1	P54289	-0.717062	0.321318
						X.1	NA	-0.299984	0.321799
						X.1443	NA	-0.308677	0.321799
						PLPP5	Q8NEB5	0.538762	0.321993
						PTPN4	P29074	-0.707598	0.322144
						SYVN1	Q86TM6	0.357073	0.322215
						MYL6	P60660	0.306203	0.322557
						P2RX6	O15547	0.693843	0.322557
						POLR3H	Q9Y535	0.302854	0.322557
						BCAN	Q96GW7	0.711593	0.322557
						FMO4	P31512	-0.527848	0.323284
						LANCL2	Q9NS86	-0.582325	0.323284
						MYL5	Q02045	0.306068	0.323284
						TMEM150A	Q86TG1	0.864863	0.324502
						SETD1A	O15047	0.685823	0.32544
						MRPL19	P49406	0.300492	0.32544
						PSIP1	O75475	0.315082	0.32544
						CD74	P04233	-0.940321	0.325656
						ACAD9	Q9H845	-0.846765	0.325656
						RNF24	Q9Y225	0.955392	0.325717
						BOK	Q9UMX3	0.72314	0.326336
						JADE2	Q9NQC1	-0.567205	0.326728
						VPS9D1	Q9Y2B5	0.809244	0.326728
						CD200	P41217	0.451066	0.326728
						RGP1	Q92546	0.707287	0.326728
						STRN	O43815	-0.681797	0.326728
						FLNB	O75369	-0.666384	0.326728
						MYO10	Q9HD67	-0.460593	0.326728
						ADAMTS19	Q8TE59	-0.436383	0.326728
						SLC2A12	Q8TD20	-0.393907	0.326728
						RNF4	P78317	-0.395852	0.326986
						GPR143	P51810	0.559195	0.326986
						FUT2	Q10981	0.481878	0.328729
						DTNBP1	Q96EV8	0.749631	0.329207
						GALNT1	Q10472	-0.455835	0.329207
						FSD2	A1L4K1	0.389942	0.329381
						PSD	A5PKW4	0.418037	0.329708
						IAH1	Q2TAA2	0.287249	0.329708
						KRT8	P05787	0.338937	0.329708
						LAMC1	P11047	-0.529722	0.330317
						FBXW11	Q9UKB1	-0.810739	0.330435
						RSPH14	Q9UHP6	0.337024	0.330687
						PEX6	Q13608	-0.519127	0.330687
						DPH6	Q7L8W6	0.355625	0.330687
						KCNIP1	Q9NZI2	-0.528418	0.330687
						EZR	P15311	-0.488254	0.330994
						TJP3	O95049	0.545471	0.330994
						EPRS1	P07814	-0.583899	0.330994
						MLLT10	P55197	0.347728	0.331167
						DLD	P09622	-0.451761	0.331417
						HNRNPA1P48	A0A2R8Y4L2	0.793141	0.331417
						NHS	Q6T4R5	0.785541	0.332069
						ZIC2	O95409	-0.503018	0.332539
						IQCH	Q86VS3	-0.421779	0.332539
						EMC4	Q5J8M3	0.785474	0.332539
						ACOT6	Q3I5F7	0.4453	0.332539
						RNF170	Q96K19	0.518268	0.332741
						NCOA2	Q15596	-0.560966	0.332949
						INPP5F	Q9Y2H2	-0.72902	0.332992
						DMTF1	Q9Y222	-0.41805	0.33303
						RFLNA	Q6ZTI6	-0.669231	0.33303
						SNRPD2	P62316	-0.683152	0.333127
						SPEN	Q96T58	0.467685	0.333275
						PIH1D2	Q8WWB5	0.350265	0.333848
						NXF1	Q9UBU9	0.862372	0.33385
						TOM1L1	O75674	0.278989	0.33417
						TSR3	Q9UJK0	0.65933	0.334221
						TLCD3A	Q8TBR7	0.497871	0.334221
						PSMC3IP	Q9P2W1	0.345338	0.334614
						LIFR	P42702	-0.463181	0.33517
						TFE3	P19532	0.784754	0.335192
						IL18BP	O95998	0.289077	0.336394
						C12orf76	Q8N812	0.293321	0.336573
						CTU2	Q2VPK5	0.582147	0.337018
						SPTY2D1OS	A0A0U1RRN3	0.292227	0.337018
						POMGNT2	Q8NAT1	-0.581581	0.337099
						KLC1	Q07866	0.330489	0.337266
						CAPS2	Q9BXY5	2.36733	0.337266
						ZNF57	Q68EA5	0.667326	0.337639
						MRPS14	O60783	0.410482	0.337777
						LAMC3	Q9Y6N6	-0.917155	0.33783
						SEPHS1	P49903	0.511252	0.33788
						ISG20L2	Q9H9L3	0.578134	0.338981
						LRTOMT	Q8WZ04	0.306134	0.339102
						DOC2A	Q14183	0.303023	0.339204
						HMGXB3	Q12766	0.591312	0.34001
						ZNF557	Q8N988	0.626178	0.340168
						JARID2	Q92833	-0.509167	0.340536
						KIF1C	O43896	-0.662894	0.340536
						UBAC2	Q8NBM4	0.319078	0.340536
						PRIMPOL	Q96LW4	0.363515	0.340536
						MAP6	Q96JE9	-0.589394	0.340536
						SNX9	Q9Y5X1	-0.529202	0.340551
						PIGH	Q14442	0.312914	0.341386
						CYFIP2	Q96F07	0.565837	0.341861
						ZNF839	A8K0R7	0.696047	0.342419
						NUP54	Q7Z3B4	-0.576767	0.342602
						LRCH3	Q96II8	-0.52464	0.342806
						SHISA7	A6NL88	-0.649268	0.342806
						RPS20	P60866	-0.644553	0.342916
						C1orf35	Q9BU76	0.362562	0.342916
						CALN1	Q9BXU9	-0.362718	0.342916
						DNAJA2	O60884	-0.731304	0.343167
						MAP3K14	Q99558	-0.429728	0.343319
						BTLA	Q7Z6A9	-0.773678	0.343471
						ZFTA	C9JLR9	-0.716384	0.343471
						CTXN2	P0C2S0	0.423244	0.343471
						DNM2	P50570	0.286775	0.344661
						BHLHE40	O14503	0.986237	0.344661
						CDCA5	Q96FF9	-0.7357	0.344661
						GPX2	P18283	0.778126	0.344661
						X.1599	NA	0.463484	0.344661
						TUBA1A	Q71U36	0.571584	0.345062
						MBNL1	Q9NR56	0.659872	0.345412
						MRPL11	Q9Y3B7	-0.657161	0.345412
						SLC9A9	Q8IVB4	1.93718	0.345412
						PREP	P48147	0.488099	0.345655
						DNAJC2	Q99543	0.32731	0.345655
						ARIH2	O95376	-0.368507	0.345655
						TMPRSS2	O15393	-0.856726	0.345655
						NDRG3	Q9UGV2	-0.558004	0.346143
						SHLD2	Q86V20	0.324088	0.346934
						TNIP1	Q15025	0.871435	0.347299
						CCNI	Q14094	0.616619	0.347579
						CLEC4D	Q8WXI8	0.493174	0.347773
						SALL1	Q9NSC2	0.565687	0.348294
						LRRC47	Q8N1G4	0.608886	0.348557
						HNRNPAB	Q99729	0.340131	0.348846
						MYDGF	Q969H8	0.300928	0.348897
						UBR4	Q5T4S7	-0.630337	0.348897
						USP24	Q9UPU5	0.609226	0.349851
						MTUS1	Q9ULD2	-0.881289	0.35002
						CEP57	Q86XR8	0.386668	0.35002
						KANK2	Q63ZY3	0.754871	0.35002
						SDK2	Q58EX2	-0.550498	0.351402
						COX4I1	P13073	0.360853	0.352383
						X.1449	NA	-0.514898	0.353333
						SPTBN4	Q9H254	-0.678348	0.353592
						COBLL1	Q53SF7	-0.835923	0.354001
						IK	Q13123	0.289767	0.354001
						TRMT44	Q8IYL2	-0.644194	0.354001
						ANKFY1	Q9P2R3	-0.433419	0.354001
						ZSCAN30	Q86W11	-0.322866	0.354001
						DLAT	P10515	0.750488	0.354928
						HNRNPA3	P51991	-0.664929	0.355456
						MRC2	Q9UBG0	0.728222	0.3556
						SH3GL1	Q99961	0.474063	0.3556
						LRRFIP2	Q9Y608	0.31013	0.356373
						ANKRD13A	Q8IZ07	0.382022	0.356462
						GNRHR	P30968	0.518449	0.356572
						X.1183	NA	0.340006	0.356572
						EVA1A	Q9H8M9	-0.822148	0.356709
						FN1	P02751	0.42151	0.3572
						YBEY	P58557	0.530228	0.357732
						ADGRG2	Q8IZP9	0.422941	0.358493
						TTC19	Q6DKK2	0.249664	0.35926
						RUNDC3A	Q59EK9	-0.481325	0.35926
						TIAL1	Q01085	0.708915	0.35926
						B3GNT9	Q6UX72	0.401459	0.35926
						UBE2D4	Q9Y2X8	0.542136	0.359711
						SLC26A6	Q9BXS9	0.779801	0.359711
						PRRC2C	Q9Y520	-0.491953	0.359876
						LAT2	Q9GZY6	0.433817	0.359892
						GNAS	NA	-0.294888	0.359892
						SERBP1	Q8NC51	-0.379941	0.359892
						MKI67	P46013	-0.565113	0.359892
						CYP4Z1	Q86W10	-0.423705	0.359892
						PFKM	P08237	0.365272	0.359944
						TMEM62	Q0P6H9	0.53797	0.360042
						COPS5	Q92905	0.504877	0.360042
						SORBS2	O94875	-0.572965	0.360042
						NOS3	P29474	0.47931	0.360042
						ZNF567	Q8N184	-0.870314	0.360042
						X.1532	NA	0.671829	0.360076
						BUB1	O43683	-0.59188	0.360828
						MRPL34	Q9BQ48	0.306303	0.360974
						BSG	P35613	-0.427322	0.360974
						CASKIN2	Q8WXE0	0.726351	0.361009
						TRIM59	Q8IWR1	-0.463934	0.361009
						EPN2	O95208	-0.611978	0.361182
						MAVS	Q7Z434	0.569712	0.361184
						NLGN3	Q9NZ94	-0.811025	0.361184
						KMT5B	Q4FZB7	-0.790095	0.362332
						GRM5	P41594	0.655747	0.362556
						DHCR7	Q9UBM7	0.393346	0.362556
						HDAC2	Q92769	-0.297875	0.362556
						ACTR3	P61158	0.606293	0.364702
						EIF2D	P41214	-0.466971	0.365328
						UBE2F.SCLY	NA	0.738254	0.365437
						X.1539	NA	0.273379	0.365437
						RPL3	P39023	-0.409665	0.366103
						FYTTD1	Q96QD9	0.520942	0.366228
						DDX31	Q9H8H2	0.544493	0.366342
						NKAIN3	Q8N8D7	0.429284	0.367178
						MMP9	P14780	0.482236	0.367274
						LBR	Q14739	0.725514	0.367486
						RHEB	Q15382	0.719323	0.367609
						DDX3X	O00571	0.487418	0.368185
						CYP19A1	P11511	0.358777	0.368565
						NID1	P14543	0.800715	0.36903
						EMILIN2	Q9BXX0	0.585923	0.369337
						PRMT8	Q9NR22	1.42809	0.369451
						EXTL3	O43909	0.387824	0.369694
						PCLO	Q9Y6V0	-0.840263	0.370424
						MAGI3	Q5TCQ9	0.62439	0.370632
						VAPA	Q9P0L0	-0.605096	0.370632
						DGUOK	Q16854	-0.703856	0.370632
						KCNC4	Q03721	0.67312	0.370632
						PRDX6	P30041	-0.870061	0.370632
						STAB2	Q8WWQ8	-0.403928	0.370632
						NKAPD1	Q6ZUT1	0.373821	0.370632
						SAMD8	Q96LT4	-0.531679	0.370632
						FZD4	Q9ULV1	0.785392	0.370632
						TMEM186	Q96B77	-0.340363	0.370632
						IFIT1	P09914	-0.689555	0.370632
						RPS28	P62857	-0.521239	0.370632
						NPHP3.ACAD11	NA	0.252858	0.370632
						SORBS3	O60504	-0.815475	0.370971
						ST8SIA6	P61647	-0.846258	0.370971
						FRMD4A	Q9P2Q2	-0.294642	0.370971
						RNF213	Q63HN8	0.435033	0.370971
						AMZ1	Q400G9	0.268718	0.370971
						DSCAML1	Q8TD84	-0.833291	0.370971
						CYP2R1	Q6VVX0	0.592595	0.370971
						X.1569	NA	0.600312	0.370971
						DUSP18	Q8NEJ0	-0.71864	0.371191
						UTS2B	Q765I0	0.413842	0.371191
						RALGPS1	Q5JS13	0.302925	0.371218
						SHARPIN	Q9H0F6	0.280798	0.371218
						BTBD9	Q96Q07	-0.378199	0.372143
						X.1595	NA	0.764029	0.372143
						NEIL1	Q96FI4	0.285035	0.373637
						SETD9	Q8NE22	0.262329	0.373637
						ACADVL	P49748	0.377166	0.37378
						CEP76	Q8TAP6	0.40176	0.374282
						KIAA0895L	Q68EN5	0.676362	0.374282
						COMT	P21964	0.462201	0.37451
						PTPN5	P54829	-0.693195	0.37451
						HMGCS1	Q01581	0.573414	0.37451
						GRPEL2	Q8TAA5	0.594374	0.37451
						RETREG3	Q86VR2	0.305154	0.374884
						UBE3B	Q7Z3V4	-0.649761	0.374884
						SPATA6L	Q8N4H0	0.313279	0.375002
						NEFH	P12036	0.80034	0.375174
						KHDC1	Q4VXA5	0.274349	0.375667
						BUD23	O43709	0.291408	0.376256
						SIL1	Q9H173	-0.393929	0.376552
						STK32C	Q86UX6	-0.794164	0.376634
						KIFC2	Q96AC6	-0.329785	0.376634
						ABCB9	Q9NP78	0.290293	0.3774
						BNC1	Q01954	0.851413	0.3774
						SPAG6	O75602	0.680135	0.37759
						FAM234B	A2RU67	-0.699357	0.37759
						LGI4	Q8N135	-0.755405	0.37759
						ERICH6B	Q5W0A0	0.271504	0.37759
						NDUFA13	Q9P0J0	-0.539376	0.37759
						ZNF747	Q9BV97	-0.485771	0.377771
						TBC1D14	Q9P2M4	-0.423751	0.377793
						AZI2	Q9H6S1	-0.287351	0.377793
						TUBGCP2	Q9BSJ2	0.320168	0.37811
						SPTBN2	O15020	0.46518	0.37811
						ARMC5	Q96C12	0.415664	0.378793
						X.1421	NA	0.421235	0.379359
						AUTS2	Q8WXX7	-0.35665	0.379677
						DNAH2	Q9P225	0.798059	0.379677
						SNAI3	Q3KNW1	0.499957	0.380314
						LAP3	P28838	0.624774	0.380317
						NRIP3	Q9NQ35	-0.365687	0.38059
						CLK3	P49761	0.280143	0.38071
						ZNF90	Q03938	0.657183	0.380711
						FAM217A	Q8IXS0	0.261942	0.380852
						ST3GAL2	Q16842	0.500931	0.380852
						LRRC49	Q8IUZ0	0.280636	0.380864
						ZDHHC6	Q9H6R6	0.455826	0.381738
						KMT2C	Q8NEZ4	0.329959	0.381738
						STAT3	P40763	-0.799419	0.382081
						INTS5	Q6P9B9	0.767805	0.382081
						PTGES3	Q15185	-0.373688	0.382177
						TLK2	Q86UE8	0.309649	0.382177
						PHKG1	Q16816	0.279824	0.382177
						SPEG	Q15772	0.614258	0.382219
						TSKU	Q8WUA8	0.516204	0.382219
						GPN3	Q9UHW5	0.36374	0.382909
						C15orf40	Q8WUR7	0.327935	0.383202
						NOD1	Q9Y239	0.77865	0.383769
						SLC3A1	Q07837	-0.256549	0.383769
						LIN54	Q6MZP7	-0.258757	0.383769
						RTN4RL2	Q86UN3	-0.825694	0.384085
						ZFAND6	Q6FIF0	-0.835345	0.384177
						SPTLC1	O15269	-0.763608	0.384177
						CNIH3	Q8TBE1	0.388053	0.384177
						GNAL	P38405	-0.353245	0.384453
						BEX3	Q00994	0.474826	0.384453
						GNAT2	P19087	0.386226	0.384623
						SOX5	P35711	-0.586985	0.38475
						MFGE8	Q08431	-0.493294	0.38475
						EPHA6	Q9UF33	0.567559	0.38502
						ZDHHC17	Q8IUH5	0.69351	0.385051
						ACBD5	Q5T8D3	0.293665	0.385542
						CGREF1	Q99674	0.351955	0.385542
						UFSP2	Q9NUQ7	1.1311	0.38566
						EPS8L2	Q9H6S3	0.323298	0.38566
						TFDP1	Q14186	0.736416	0.38566
						ASB8	Q9H765	-0.643885	0.386214
						COL18A1	P39060	0.373938	0.386214
						FAT2	Q9NYQ8	-0.306366	0.386549
						FAM174B	Q3ZCQ3	0.318562	0.386784
						MAN2C1	Q9NTJ4	0.653594	0.387784
						ETFA	P13804	0.388754	0.388092
						TRPC5	Q9UL62	0.534791	0.388101
						CENPT	Q96BT3	0.289001	0.388343
						RPL36	Q9Y3U8	0.29722	0.388343
						X.5	NA	0.338707	0.388343
						ENTPD3	O75355	-0.529825	0.388343
						RPS4X	P62701	0.393546	0.388343
						NUP133	Q8WUM0	-0.761788	0.388381
						HOOK2	Q96ED9	0.269935	0.388966
						RXFP1	Q9HBX9	-0.668877	0.388966
						SPDYE1	Q8NFV5	0.536754	0.389459
						CRTAP	O75718	-0.4698	0.38954
						GABARAPL2	P60520	0.591179	0.389929
						APPL1	Q9UKG1	0.775092	0.390009
						TMEM200B	Q69YZ2	-0.259121	0.390009
						TRNT1	Q96Q11	0.293371	0.390164
						BMP8B	P34820	-0.57285	0.390164
						CFAP74	Q9C0B2	-0.794308	0.390164
						PEAK1	Q9H792	0.643664	0.390164
						SLC4A2	P04920	-0.39906	0.390227
						ZNF674	Q2M3X9	0.539299	0.390227
						C11orf42	Q8N5U0	0.429788	0.390459
						SUPT7L	O94864	0.346083	0.391009
						SGCE	O43556	0.24421	0.391009
						GABBR2	O75899	0.383926	0.392265
						POLR2L	P62875	-0.321525	0.392265
						TNKS2	Q9H2K2	0.361274	0.392444
						UBE2S	Q16763	-0.556788	0.392444
						RBM3	P98179	0.528868	0.393346
						ORC3	Q9UBD5	-0.805082	0.393346
						RPRD1A	Q96P16	0.504244	0.393346
						HS3ST5	Q8IZT8	-0.352474	0.393346
						X.59	NA	-0.282175	0.39414
						SMAD1	Q15797	0.504193	0.394406
						X.1122	NA	0.556033	0.395845
						STX17	P56962	0.746139	0.397371
						TIGD7	Q6NT04	0.570231	0.397371
						ZNF506	Q5JVG8	0.344817	0.397402
						EPN1	Q9Y6I3	-0.589957	0.397615
						NR3C1	P04150	-0.43233	0.398008
						CLDN10	P78369	0.385442	0.398008
						COL6A1	P12109	-0.734608	0.398368
						TSGA10	Q9BZW7	-0.261715	0.398873
						FLYWCH1	Q4VC44	-0.628451	0.399258
						KIAA2012	Q0VF49	0.353042	0.399258
						DNAH14	Q0VDD8	0.606212	0.399258
						ATP11A	P98196	-0.581685	0.400557
						FGD5	Q6ZNL6	0.572495	0.400557
						CTNNB1	P35222	-0.280813	0.400557
						DBNL	Q9UJU6	-0.453308	0.400731
						RAB7B	Q96AH8	-0.457694	0.400731
						LPO	P22079	-0.374667	0.400804
						PLPP3	O14495	-0.586977	0.401426
						MMP25	Q9NPA2	0.321267	0.401523
						RBM4	Q9BWF3	0.297787	0.401523
						PARM1	Q6UWI2	0.362525	0.401806
						ADRM1	Q16186	-0.51047	0.402193
						PLCD3	Q8N3E9	0.63064	0.402193
						SYCE2	Q6PIF2	-0.278941	0.402193
						CYC1	P08574	0.574724	0.402193
						DHTKD1	Q96HY7	-0.768445	0.402193
						ILRUN	Q9H6K1	-0.702706	0.402193
						IKBKG	Q9Y6K9	0.334866	0.402193
						C1orf105	O95561	0.265412	0.402556
						ZFAND5	O76080	-0.65362	0.402559
						INSL6	Q9Y581	0.340051	0.402559
						RPL23	P62829	-0.483901	0.402559
						RAB11FIP5	Q9BXF6	-0.606788	0.402559
						X.180	NA	0.287179	0.402795
						STAB1	Q9NY15	0.272769	0.402824
						IQGAP2	Q13576	0.492554	0.402824
						ACSBG1	Q96GR2	0.30319	0.403324
						BBIP1	A8MTZ0	0.321378	0.404831
						JAK3	P52333	-0.514369	0.405081
						CDC14A	Q9UNH5	0.435317	0.405106
						TRUB2	O95900	0.514569	0.405106
						PPIC	P45877	0.697002	0.406411
						SHOC1	Q5VXU9	0.377884	0.406489
						X.1373	NA	-0.752075	0.406489
						FLRT1	Q9NZU1	0.399586	0.407178
						SND1	Q7KZF4	0.278814	0.407178
						SEMA4C	Q9C0C4	-0.372607	0.408026
						PTRH2	Q9Y3E5	0.265855	0.408595
						PAPLN	O95428	-0.54792	0.408712
						SMAP1	Q8IYB5	-0.368195	0.408712
						IGSF9B	Q9UPX0	0.711395	0.408961
						TEX2	Q8IWB9	0.514924	0.409469
						ACTL6A	O96019	0.362372	0.409663
						ABHD1	Q96SE0	0.390578	0.409663
						YARS1	P54577	-0.546982	0.409922
						RAB3GAP1	Q15042	0.670462	0.410058
						PPM1E	Q8WY54	0.346853	0.410058
						TATDN2	Q93075	0.58473	0.410279
						FGFR1OP2	Q9NVK5	0.733555	0.410618
						DPH5	Q9H2P9	0.486252	0.410618
						ABAT	P80404	-0.572858	0.410618
						EMILIN3	Q9NT22	0.435086	0.410618
						ISY1.RAB43	NA	0.791886	0.410618
						X.1428	NA	0.510323	0.410618
						COA1	Q9GZY4	-0.285245	0.410959
						HIRIP3	Q9BW71	0.710604	0.410959
						RNF111	Q6ZNA4	0.323287	0.410959
						REEP3	Q6NUK4	-0.569739	0.410959
						RBM15B	Q8NDT2	-0.350248	0.410959
						ROCK1	Q13464	-0.644159	0.411221
						BRF2	Q9HAW0	-0.518544	0.411408
						DBP	Q10586	0.362462	0.411408
						FGD3	Q5JSP0	-0.780597	0.411408
						AKIRIN2	Q53H80	0.530292	0.411408
						SLC9B1	Q4ZJI4	0.29303	0.411408
						X.1627	NA	0.269742	0.411408
						CYB5R2	Q6BCY4	0.420874	0.411628
						GRM8	O00222	-0.695564	0.411628
						MYO9A	B2RTY4	-0.453869	0.412001
						MOB1A	Q9H8S9	-0.362677	0.412001
						WDR83	Q9BRX9	0.276262	0.412001
						TNS3	Q68CZ2	0.455094	0.412001
						MELTF	P08582	0.347909	0.412001
						CDCA7L	Q96GN5	0.551543	0.412001
						UTY	O14607	0.268111	0.412001
						YRDC	Q86U90	0.483119	0.412001
						MRPL20	Q9BYC9	0.379703	0.412001
						SLC2A3	P11169	0.431665	0.41242
						AATK	Q6ZMQ8	-0.316948	0.412532
						AP3M1	Q9Y2T2	0.512347	0.412641
						FRK	P42685	0.618463	0.413131
						RHOF	Q9HBH0	-0.260553	0.413184
						IDH2	P48735	0.731455	0.413798
						MT.ND4L	NA	-0.415616	0.413798
						UPK1A	O00322	1.02021	0.413919
						FBXL19	Q6PCT2	0.715176	0.414421
						COX11	Q9Y6N1	-0.236007	0.414421
						A2ML1	A8K2U0	0.387194	0.414421
						GAP43	P17677	-0.697589	0.414734
						ZNF793	Q6ZN11	-0.776921	0.414734
						CNN2	Q99439	-0.597989	0.415699
						FOXM1	Q08050	-0.424865	0.415699
						ANKRD9	Q96BM1	0.535253	0.415699
						X.277	NA	-0.485875	0.415699
						HNRNPA1	P09651	-0.583054	0.41648
						JAM3	Q9BX67	0.508358	0.417088
						PIGX	Q8TBF5	0.305227	0.417649
						SPG7	Q9UQ90	0.377309	0.417861
						CNIH2	Q6PI25	0.273706	0.419034
						AIMP1	Q12904	0.408798	0.419141
						RNF123	Q5XPI4	0.315944	0.42047
						BIK	Q13323	-0.449789	0.421142
						POU6F2	P78424	0.395948	0.421142
						MFSD6	Q6ZSS7	0.254589	0.421142
						BEGAIN	Q9BUH8	0.640929	0.421191
						NALCN	Q8IZF0	-0.727254	0.42169
						RNF212B	A8MTL3	-0.376173	0.42169
						BLMH	Q13867	-0.613592	0.421721
						RHOQ	P17081	-0.243259	0.422079
						STK26	Q9P289	0.57364	0.422079
						TUT7	Q5VYS8	0.559512	0.42208
						RBM26	Q5T8P6	-0.556413	0.42208
						SLC14A1	Q13336	-0.656808	0.42208
						NME9	Q86XW9	0.305576	0.42208
						TRAPPC2	P0DI81	0.491824	0.42208
						STK24	Q9Y6E0	0.243019	0.422402
						ERMP1	Q7Z2K6	0.249766	0.422501
						APIP	Q96GX9	0.346309	0.422501
						PLEKHG4B	Q96PX9	-0.604991	0.422501
						ATP6V1C2	Q8NEY4	0.272909	0.422925
						MRPS34	P82930	0.465121	0.422991
						LMCD1	Q9NZU5	-0.455348	0.423743
						RNF207	Q6ZRF8	0.355303	0.423743
						PRDM11	Q9NQV5	-0.535233	0.423772
						FAM184A	Q8NB25	0.552746	0.423772
						PDC	P20941	0.634331	0.423772
						JUND	P17535	0.4745	0.423772
						WDHD1	O75717	-0.659588	0.423772
						STAT6	P42226	0.340078	0.424018
						ERGIC1	Q969X5	-0.697976	0.424515
						NOC2L	Q9Y3T9	-0.701185	0.424515
						SCD	O00767	0.474268	0.424604
						CNNM2	Q9H8M5	-0.23467	0.424604
						EIF4B	P23588	-0.403342	0.424799
						HEPHL1	Q6MZM0	-0.450891	0.424799
						LARGE1	O95461	-0.398583	0.424874
						LPIN1	Q14693	0.7618	0.424874
						CD96	P40200	0.63234	0.424874
						PPP3CC	P48454	-0.704768	0.425131
						CCPG1	Q9ULG6	0.317687	0.425283
						SLC39A9	Q9NUM3	0.374699	0.425363
						DOCK1	Q14185	-0.369923	0.425558
						WAPL	Q7Z5K2	0.649653	0.426152
						SLC25A12	O75746	0.261871	0.426152
						HLTF	Q14527	-0.536876	0.426228
						RABL3	Q5HYI8	-0.706152	0.426967
						ANAPC13	Q9BS18	0.421154	0.427027
						MAN2A2	P49641	-0.733671	0.427719
						SLC9A6	Q92581	0.698234	0.427719
						FHOD1	Q9Y613	-0.695152	0.427959
						SMIM5	Q71RC9	0.626688	0.427959
						RWDD1	Q9H446	-0.488031	0.429218
						TMEM53	Q6P2H8	0.241842	0.429218
						ZNF132	P52740	0.684099	0.429218
						PPP1R1A	Q13522	-0.528184	0.429933
						ADAMTS16	Q8TE57	-0.305444	0.429933
						ERAP1	Q9NZ08	0.248046	0.429933
						GLYATL1B	A0A0U1RQE8	-0.576852	0.429933
						CNOT2	Q9NZN8	0.370321	0.430383
						TKFC	Q3LXA3	0.308203	0.430383
						GAPVD1	Q14C86	0.515284	0.430383
						TSN	Q15631	-0.650156	0.430541
						NDRG4	Q9ULP0	-0.462394	0.430823
						FGF2	P09038	0.331821	0.430823
						MIER3	Q7Z3K6	0.334103	0.430998
						AKAP17A	Q02040	0.51686	0.430998
						USP25	Q9UHP3	-0.660299	0.431296
						C9orf43	Q8TAL5	0.295483	0.431296
						X.99	NA	0.37014	0.431296
						X.785	NA	0.479886	0.432217
						YBX3	P16989	-0.444054	0.432522
						CERK	Q8TCT0	0.756176	0.432522
						PARD3B	Q8TEW8	-0.542707	0.432522
						HNRNPH2	P55795	0.595346	0.432522
						DEGS2	Q6QHC5	0.288545	0.432522
						SPATA7	Q9P0W8	-0.248946	0.432691
						MAPK6	Q16659	0.267482	0.433143
						UNC13D	Q70J99	-0.690578	0.433143
						FBRSL1	Q9HCM7	-0.678031	0.433787
						MARCKS	P29966	0.348878	0.433787
						DOCK7	Q96N67	0.445848	0.434299
						BRAF	P15056	0.527986	0.434299
						TRIM52	Q96A61	-0.253107	0.434299
						MXD1	Q05195	0.454859	0.434762
						DST	Q03001	0.405112	0.434762
						ATXN2	Q99700	-0.241701	0.434792
						DNAH3	Q8TD57	-0.451948	0.435318
						ZC3H14	Q6PJT7	-0.395875	0.435453
						BEAN1	Q3B7T3	-0.501152	0.436605
						ESYT2	A0FGR8	-0.745033	0.437228
						CCNL1	Q9UK58	0.397556	0.437228
						ASPH	Q12797	0.322834	0.437228
						ZNF574	Q6ZN55	0.303813	0.438861
						KIAA0895	Q8NCT3	0.280915	0.438861
						ARL6IP6	Q8N6S5	0.370512	0.438861
						X.478	NA	0.287492	0.438961
						HERC1	Q15751	-0.683602	0.44018
						STAG1	Q8WVM7	-0.299382	0.44018
						NPY	P01303	-0.593895	0.44018
						TRIM45	Q9H8W5	0.408481	0.44018
						GLUL	P15104	-0.635012	0.440895
						HOMER2	Q9NSB8	-0.54043	0.440989
						NNT	Q13423	0.451994	0.440989
						ABHD12	Q8N2K0	0.240043	0.44185
						CACTIN	Q8WUQ7	-0.622565	0.44185
						FZR1	Q9UM11	0.462799	0.44185
						ERRFI1	Q9UJM3	0.593668	0.44185
						HMGA1	P17096	-0.301426	0.44185
						DPY19L3	Q6ZPD9	0.612567	0.441916
						SLC5A6	Q9Y289	0.262351	0.442043
						SLC29A4	Q7RTT9	-0.50774	0.442043
						CPNE4	Q96A23	0.294598	0.442043
						RUVBL1	Q9Y265	0.261526	0.442104
						MOK	Q9UQ07	-0.534005	0.442552
						TUBB1	Q9H4B7	0.478299	0.442609
						LHFPL4	Q7Z7J7	-0.708104	0.443172
						X.97	NA	0.729496	0.443775
						NRDC	O43847	0.372841	0.444048
						MMP14	P50281	0.741724	0.444048
						INSR	P06213	-0.509245	0.444048
						PPP1R14B	Q96C90	0.368643	0.444048
						CCDC78	A2IDD5	0.589606	0.444379
						ZC3H8	Q8N5P1	0.790068	0.444584
						VPS54	Q9P1Q0	-0.488424	0.444686
						GABRB1	P18505	-0.600004	0.444829
						TMUB2	Q71RG4	0.346248	0.444926
						EIF3J	O75822	0.299723	0.445212
						HROB	Q8N3J3	-0.569164	0.445304
						RAD51	Q06609	0.493124	0.445429
						ESF1	Q9H501	-0.634492	0.445429
						H3.3B	NA	0.340696	0.445429
						RPL11	P62913	-0.263478	0.445429
						LEO1	Q8WVC0	0.56146	0.445448
						SLC35F3	Q8IY50	-0.576742	0.445515
						NIF3L1	Q9GZT8	0.766867	0.445515
						CRELD2	Q6UXH1	0.519469	0.446061
						NKX6.2	NA	0.316566	0.44706
						EML5	Q05BV3	0.260479	0.44706
						MANSC4	A6NHS7	0.514717	0.44706
						SBK1	Q52WX2	0.312732	0.447389
						ACOT7	O00154	-0.710523	0.448973
						CKAP2	Q8WWK9	0.396199	0.448973
						CHTOP	Q9Y3Y2	0.464733	0.448973
						PCMTD1	Q96MG8	-0.658	0.448973
						CNTNAP2	Q9UHC6	-0.290886	0.448973
						NBN	O60934	0.409781	0.449601
						CCDC110	Q8TBZ0	0.443606	0.449601
						PLEKHM3	Q6ZWE6	-0.738089	0.450119
						STK38L	Q9Y2H1	-0.481391	0.450119
						MCUB	Q9NWR8	0.302753	0.451189
						PLCD4	Q9BRC7	0.363166	0.451189
						NAGS	Q8N159	0.588728	0.451189
						KY	Q8NBH2	0.712076	0.451189
						PTMA	P06454	-0.278838	0.451189
						UBA2	Q9UBT2	-0.755153	0.451322
						URGCP	Q8TCY9	-0.536243	0.451383
						MIB1	Q86YT6	-0.502757	0.451974
						DHCR24	Q15392	0.44643	0.451974
						HSPB7	Q9UBY9	-0.592724	0.452365
						SRPK1	Q96SB4	-0.639821	0.453913
						GALNT6	Q8NCL4	-0.54407	0.453913
						RPL13	P26373	-0.380821	0.453913
						BTG3	Q14201	0.354779	0.453922
						THTPA	Q9BU02	0.28737	0.453922
						CFAP20DC	Q6ZVT6	0.562979	0.454107
						PLK1	P53350	-0.418514	0.454107
						DLGAP1	O14490	0.304322	0.454107
						MEAK7	Q6P9B6	-0.512151	0.454541
						L3MBTL3	Q96JM7	-0.656895	0.454541
						KIF22	Q14807	-0.677239	0.455599
						TST	Q16762	0.66905	0.455599
						SLC25A43	Q8WUT9	-0.731205	0.456375
						OIP5	O43482	0.367707	0.456375
						PEX5L	Q8IYB4	0.495485	0.456375
						RAB3GAP2	Q9H2M9	0.230817	0.456375
						LRFN2	Q9ULH4	-0.559331	0.456375
						TAF1D	Q9H5J8	-0.225069	0.456375
						IQCK	Q8N0W5	0.242134	0.456375
						X.1442	NA	0.255852	0.456375
						ZMAT4	Q9H898	-0.67465	0.456899
						WDR59	Q6PJI9	-0.258806	0.456916
						CPSF4	O95639	0.325813	0.457844
						DGAT2L6	Q6ZPD8	-0.65942	0.458477
						IGFBP2	P18065	0.800986	0.458843
						INTS6	Q9UL03	-0.399125	0.458893
						TGFB1	P01137	0.247733	0.458893
						MEA1	Q16626	0.249926	0.458893
						TMEM127	O75204	0.762371	0.458893
						PDE5A	O76074	0.244337	0.458893
						ZBTB32	Q9Y2Y4	0.350684	0.459021
						AEBP1	Q8IUX7	0.560226	0.459207
						ARFGAP2	Q8N6H7	0.696947	0.459207
						TMEM179B	Q7Z7N9	0.317407	0.459207
						CYP51A1	Q16850	0.240702	0.459489
						ANKMY1	Q9P2S6	0.284181	0.459489
						OXSM	Q9NWU1	0.446229	0.459489
						HSPA12A	O43301	-0.466951	0.459489
						COPB2	P35606	0.260614	0.459489
						EYS	Q5T1H1	0.272904	0.459489
						SPINK13	Q1W4C9	0.592376	0.459489
						SPAG16	Q8N0X2	0.449366	0.459536
						AGBL5	Q8NDL9	0.2397	0.45961
						DIDO1	Q9BTC0	0.467979	0.45961
						CD53	P19397	-0.372872	0.45961
						NUDT22	Q9BRQ3	0.496632	0.45961
						SSU72	Q9NP77	0.37582	0.45961
						RNF150	Q9ULK6	-0.598439	0.45961
						SLC8B1	Q6J4K2	0.362372	0.460022
						PRPSAP1	Q14558	-0.604716	0.460053
						NDUFAF2	Q8N183	0.416425	0.460243
						MAPK8	P45983	0.624101	0.460372
						ATP13A3	Q9H7F0	-0.5203	0.460372
						MAP7	Q14244	-0.529452	0.46062
						DND1	Q8IYX4	0.342618	0.462743
						RASA1	P20936	0.314278	0.462821
						CTHRC1	Q96CG8	0.779287	0.463221
						ZYG11A	Q6WRX3	-0.755083	0.463727
						CLPTM1	O96005	-0.522053	0.464117
						SPCS3	P61009	0.706547	0.464117
						TRIM25	Q14258	0.226027	0.46423
						SCIMP	Q6UWF3	0.264395	0.465778
						NEK4	P51957	0.466094	0.465909
						C22orf23	Q9BZE7	-0.252142	0.466623
						BICRAL	Q6AI39	-0.554125	0.46715
						BAIAP2	Q9UQB8	0.623789	0.46715
						KIAA0825	Q8IV33	-0.530726	0.467223
						UST	Q9Y2C2	0.674969	0.469351
						FXR1	P51114	-0.329228	0.469351
						CTNNBL1	Q8WYA6	0.522792	0.469351
						TMEM132B	Q14DG7	0.53037	0.469351
						AKNAD1	Q5T1N1	0.39725	0.46946
						MARCKSL1	P49006	0.382474	0.46946
						CNTN4	Q8IWV2	-0.48553	0.471167
						TCF7	P36402	0.421238	0.471886
						SNRPA	P09012	0.567829	0.472049
						FAM135A	Q9P2D6	-0.552461	0.472049
						EPS15	P42566	-0.682135	0.472049
						COQ8B	Q96D53	0.29189	0.473048
						OSBPL1A	Q9BXW6	-0.505287	0.473048
						EIF3I	Q13347	0.251348	0.473093
						NFKBIA	P25963	0.614124	0.473093
						SDCBP	O00560	0.587979	0.473093
						PTPDC1	A2A3K4	0.651635	0.473093
						FMNL3	Q8IVF7	-0.300824	0.473093
						PAX9	P55771	-0.351117	0.473093
						X.757	NA	-0.260673	0.473093
						ANXA4	P09525	-0.579707	0.474091
						IRAK2	O43187	-0.653084	0.47413
						RHOA	P61586	0.373764	0.474617
						OVOL1	O14753	-0.528161	0.474617
						IFT46	Q9NQC8	0.277359	0.47477
						HDGFL3	Q9Y3E1	-0.418844	0.47478
						HSD3B7	Q9H2F3	0.516082	0.474816
						SLC7A1	P30825	-0.651948	0.474816
						MLH1	P40692	0.566712	0.475018
						SUV39H2	Q9H5I1	0.40339	0.475018
						SPRY3	O43610	0.559212	0.475018
						SLC25A22	Q9H936	0.539326	0.475018
						SUPT5H	O00267	0.361268	0.475159
						MRAP	Q8TCY5	-0.281238	0.475188
						ARFGEF1	Q9Y6D6	0.345094	0.475264
						MAP4K3	Q8IVH8	-0.685175	0.475299
						GGA2	Q9UJY4	0.552576	0.475299
						AKR1D1	P51857	0.656201	0.475299
						CCSAP	Q6IQ19	0.544152	0.475299
						RANBP3L	Q86VV4	-0.393745	0.475299
						LRRC45	Q96CN5	0.536588	0.475299
						SCAND1	P57086	0.380104	0.475299
						JMJD8	Q96S16	0.248022	0.475313
						SCAF8	Q9UPN6	-0.697062	0.475313
						RUFY2	Q8WXA3	-0.224834	0.475683
						LIMK2	P53671	0.537507	0.47621
						TLCD1	Q96CP7	0.462684	0.476706
						TYW1	Q9NV66	0.293446	0.476854
						MST1	P26927	0.7009	0.476879
						SH2B3	Q9UQQ2	-0.306818	0.477068
						UVRAG	Q9P2Y5	0.60491	0.477068
						COMMD10	Q9Y6G5	-0.46656	0.477928
						AMN	Q9BXJ7	0.22503	0.477928
						IGDCC4	Q8TDY8	-0.476041	0.478335
						USP37	Q86T82	-0.574686	0.478348
						C6orf89	Q6UWU4	0.308677	0.478696
						ACTR2	P61160	0.348883	0.47922
						ZBTB17	Q13105	0.432303	0.479224
						ARHGAP9	Q9BRR9	-0.301474	0.479512
						CDC37L1	Q7L3B6	0.721167	0.479947
						CBX1	P83916	-0.421664	0.479947
						ARG1	P05089	-0.410852	0.479947
						CDC73	Q6P1J9	0.502531	0.479947
						JUP	P14923	0.599905	0.479947
						X.284	NA	-0.248057	0.479947
						X.1227	NA	0.671088	0.480694
						NUP188	Q5SRE5	0.462397	0.481043
						LRPPRC	P42704	-0.418348	0.481283
						SLC2A1	P11166	0.50913	0.482356
						FGD1	P98174	0.291091	0.482731
						CCDC51	Q96ER9	0.253891	0.482731
						EIF3D	O15371	-0.648423	0.482746
						EP300	Q09472	-0.466379	0.482746
						BPNT2	Q9NX62	0.669543	0.482746
						P2RY14	Q15391	-0.477312	0.482746
						NR2C2	P49116	0.249179	0.482746
						PPIA	P62937	0.428463	0.48297
						CFAP99	D6REC4	-0.487351	0.48297
						MGRN1	O60291	-0.647859	0.483358
						SPTAN1	Q13813	0.434835	0.483358
						NUDT15	Q9NV35	0.377538	0.483867
						COBL	O75128	-0.637146	0.484097
						NECAP2	Q9NVZ3	0.30511	0.484097
						CFAP54	Q96N23	0.709492	0.484097
						KPNB1	Q14974	0.264904	0.484214
						AHNAK	Q09666	-0.719769	0.484214
						SLC31A1	O15431	0.69839	0.484214
						NUP85	Q9BW27	-0.612357	0.484246
						CDC20B	Q86Y33	-0.212869	0.484246
						RPL18A	Q02543	-0.488451	0.484353
						METTL7B	Q6UX53	0.41648	0.484353
						MYO3B	Q8WXR4	1.03	0.485142
						SNTB1	Q13884	-0.353784	0.485142
						GRB14	Q14449	-0.227182	0.485187
						RALY	Q9UKM9	-0.225189	0.485219
						SLC25A18	Q9H1K4	0.586023	0.485219
						PSMB7	Q99436	0.25002	0.485445
						X.808	NA	0.243959	0.485445
						ADAM15	Q13444	0.614179	0.485625
						FERMT3	Q86UX7	0.390452	0.485625
						ABHD12B	Q7Z5M8	-0.353628	0.485862
						CCT5	P48643	-0.491211	0.486209
						GTF2F1	P35269	0.491099	0.486356
						CAB39	Q9Y376	0.360474	0.486356
						PHF21B	Q96EK2	-0.634482	0.486504
						ARMH4	Q86TY3	0.228097	0.486504
						C17orf80	Q9BSJ5	0.581277	0.486504
						CREB3L2	Q70SY1	-0.619461	0.486941
						ZNF597	Q96LX8	0.545499	0.487166
						SNAP23	O00161	0.245729	0.487736
						MED1	Q15648	-0.442137	0.48789
						MME	P08473	0.455355	0.48789
						ARHGEF1	Q92888	-0.444836	0.488352
						YPEL3	P61236	-0.459789	0.488739
						ZNF224	Q9NZL3	0.365769	0.488799
						BRCA2	P51587	-0.676694	0.489825
						DAG1	Q14118	-0.61192	0.489825
						CCDC47	Q96A33	0.305423	0.48983
						FKBP15	Q5T1M5	0.372138	0.490881
						CLDN22	Q8N7P3	-0.262963	0.491076
						RIPOR3	Q96MK2	0.522917	0.491748
						ZHX2	Q9Y6X8	0.4882	0.491748
						IPP	Q9Y573	0.307041	0.491748
						DONSON	Q9NYP3	0.21208	0.492692
						UBE3A	Q05086	-0.40668	0.492845
						RUNX2	Q13950	-0.274975	0.492845
						SMARCC2	Q8TAQ2	0.508196	0.492845
						RABGAP1L	Q5R372	0.327335	0.492845
						SAR1B	Q9Y6B6	0.331246	0.492845
						TMCO4	Q5TGY1	-0.629168	0.492845
						SERINC5	Q86VE9	-0.599794	0.492845
						FILIP1L	Q4L180	-0.333305	0.493006
						LMNB2	Q03252	0.389255	0.493006
						TBC1D1	Q86TI0	-0.603484	0.493572
						DDAH1	O94760	-0.44897	0.493656
						MKLN1	Q9UL63	-0.284992	0.493776
						RPLP1	P05386	-0.457906	0.494446
						OXR1	Q8N573	-0.303219	0.494446
						GPR160	Q9UJ42	0.592723	0.494446
						PDCD2	Q16342	-0.591289	0.494457
						VPS29	Q9UBQ0	0.466585	0.494457
						RARA	P10276	0.585816	0.494457
						GRIP2	Q9C0E4	-0.276133	0.494457
						GSN	P06396	-0.612117	0.494457
						SLC22A9	Q8IVM8	-0.636914	0.494457
						C11orf65	Q8NCR3	0.207725	0.494457
						KMT2D	O14686	-0.635016	0.494457
						ADRA2C	P18825	-0.54371	0.494457
						PLXNB2	O15031	-0.686728	0.494457
						MSMP	Q1L6U9	0.231704	0.494457
						MYEF2	Q9P2K5	0.493812	0.494889
						WDR74	Q6RFH5	-0.532581	0.495222
						ANKH	Q9HCJ1	0.276972	0.495222
						GNG4	P50150	-0.613015	0.495222
						HHIPL1	Q96JK4	-0.687318	0.495222
						MYBL1	P10243	0.716334	0.495222
						GULP1	Q9UBP9	-0.375539	0.495528
						PARP11	Q9NR21	0.642282	0.49591
						MAP3K12	Q12852	0.260563	0.496173
						VPS35	Q96QK1	0.671886	0.496898
						KIAA1191	Q96A73	0.673503	0.497243
						PHC3	Q8NDX5	0.330679	0.497295
						CABP7	Q86V35	0.268591	0.497428
						KCNIP2	Q9NS61	-0.531614	0.49755
						BFSP1	Q12934	0.566412	0.497723
						PLXDC1	Q8IUK5	-0.386353	0.498853
						HERC4	Q5GLZ8	-0.613918	0.49894
						CMPK1	P30085	0.51838	0.49894
						SMPD3	Q9NY59	-0.339313	0.499213
						PHLDB1	Q86UU1	-0.680273	0.499735
						IDI2	Q9BXS1	0.296512	0.499735
						POU2F2	P09086	-0.615573	0.50022
						FANCD2	Q9BXW9	-0.590689	0.50022
						LDLRAD4	O15165	0.682525	0.500485
						ETF1	P62495	-0.569564	0.500929
						CAPN3	P20807	-0.351698	0.501973
						MRPS25	P82663	-0.210157	0.501973
						SRSF5	Q13243	-0.347678	0.502912
						CABLES1	Q8TDN4	0.355272	0.504475
						NCKAP5	O14513	-0.381612	0.504475
						ANGPTL1	O95841	-0.582892	0.50525
						SPATA6	Q9NWH7	0.276087	0.50525
						TMEM243	Q9BU79	0.299365	0.50525
						DNAAF4	Q8WXU2	0.47591	0.50525
						X.1538	NA	-0.494567	0.50525
						REXO1	Q8N1G1	-0.586574	0.505514
						PPP6R3	Q5H9R7	-0.527636	0.505587
						HSPA5	P11021	0.436058	0.506777
						SMARCA4	P51532	-0.325337	0.506777
						CYB561A3	Q8NBI2	-0.286264	0.506777
						NRG4	Q8WWG1	-0.291012	0.506777
						FBN2	P35556	-0.425711	0.50736
						PNPT1	Q8TCS8	0.492211	0.508399
						ZNF273	Q14593	0.64118	0.508399
						TECPR1	Q7Z6L1	-0.409855	0.508399
						TNFSF12.TNFSF13	NA	-0.506051	0.508399
						X.1520	NA	0.610518	0.508399
						SLC9A5	Q14940	0.281182	0.509003
						TENT4B	Q8NDF8	-0.629222	0.509093
						SLC22A4	Q9H015	0.359062	0.509093
						NPLOC4	Q8TAT6	0.334348	0.509472
						ANAPC15	P60006	0.587929	0.509544
						TMOD1	P28289	0.224601	0.509679
						RREB1	Q92766	-0.643923	0.510053
						SHC1	P29353	0.605942	0.510178
						RIPOR1	Q6ZS17	0.564123	0.510568
						ZC3H12B	Q5HYM0	0.343766	0.510568
						CNGA1	P29973	-0.424155	0.510568
						NAV3	Q8IVL0	0.667574	0.510713
						SFRP4	Q6FHJ7	0.239232	0.510713
						KNL1	Q8NG31	-0.528431	0.510713
						SERTAD2	Q14140	0.435277	0.510713
						GIGYF1	O75420	-0.450583	0.51087
						PCNX2	A6NKB5	0.326447	0.511124
						CREB3	O43889	0.285518	0.511267
						SLC20A2	Q08357	0.306898	0.511267
						DHFR	P00374	0.372041	0.511416
						EFCAB10	A6NFE3	0.234754	0.512337
						SYT1	P21579	0.403341	0.512443
						ST7L	Q8TDW4	0.351596	0.512783
						NR1H3	Q13133	0.506994	0.512783
						TASP1	Q9H6P5	-0.653058	0.512783
						PCDH11X	Q9BZA7	0.206653	0.512783
						RAB1A	P62820	-0.210688	0.512783
						FZD5	Q13467	-0.583961	0.512783
						DEPP1	Q9NTK1	-0.370332	0.512783
						SLC30A1	Q9Y6M5	-0.486409	0.512783
						TLCD4.RWDD3	NA	0.711947	0.512783
						GNB4	Q9HAV0	0.359432	0.51292
						ANKRD61	A6NGH8	0.338836	0.512961
						LAMTOR1	Q6IAA8	0.2832	0.513117
[truncated: 4,706 more rows]
